# Supplementary material for: Facial shape and allometry quantitative trait locus intervals in the Diversity Outbred mouse are enriched for known skeletal and facial development genes
Source: PLoS One. 2020 Jun 5;15(6):e0233377. doi: 10.1371/journal.pone.0233377 (PMC7274373; doi:10.1371/journal.pone.0233377)
Supplement: S1 File — All named, protein-coding genes in the PC 1–5 QTL intervals. (CSV) [file pone.0233377.s005.csv]

PC	Name	peak_thresh	peak_lod	peak_marker	peak_posMb	chr	source	start	stop	score	strand	phase	ID	Dbxref	mgiName	bioType
PC1	Myo1b	7.431562166	7.465093891	UNC663552	51.926616	1	MGI	51.749758	51.916071	NA	-	NA	MGI:107752	VEGA:OTTMUSG00000016470,NCBI_Gene:17912,ENSEMBL:ENSMUSG00000018417	myosin IB	protein coding gene
PC1	Stat4	7.431562166	7.465093891	UNC663552	51.926616	1	MGI	51.987106	52.107189	NA	+	NA	MGI:103062	VEGA:OTTMUSG00000046732,NCBI_Gene:20849,ENSEMBL:ENSMUSG00000062939	signal transducer and activator of transcription 4	protein coding gene
PC1	Stat1	7.431562166	7.465093891	UNC663552	51.926616	1	MGI	52.119438	52.161865	NA	+	NA	MGI:103063	VEGA:OTTMUSG00000046734,NCBI_Gene:20846,ENSEMBL:ENSMUSG00000026104	signal transducer and activator of transcription 1	protein coding gene
PC1	Gls	7.431562166	7.465093891	UNC663552	51.926616	1	MGI	52.163448	52.233719	NA	-	NA	MGI:95752	VEGA:OTTMUSG00000021410,NCBI_Gene:14660,ENSEMBL:ENSMUSG00000026103	glutaminase	protein coding gene
PC1	Nab1	7.431562166	7.465093891	UNC663552	51.926616	1	MGI	52.455849	52.500679	NA	-	NA	MGI:107564	VEGA:OTTMUSG00000035900,NCBI_Gene:17936,ENSEMBL:ENSMUSG00000002881	Ngfi-A binding protein 1	protein coding gene
PC1	Nemp2	7.431562166	7.465093891	UNC663552	51.926616	1	MGI	52.568535	52.651919	NA	+	NA	MGI:2444113	VEGA:OTTMUSG00000046917,NCBI_Gene:227094,ENSEMBL:ENSMUSG00000043015	nuclear envelope integral membrane protein 2	protein coding gene
PC1	Mfsd6	7.431562166	7.465093891	UNC663552	51.926616	1	MGI	52.656286	52.727462	NA	-	NA	MGI:1922925	VEGA:OTTMUSG00000033382,NCBI_Gene:98682,ENSEMBL:ENSMUSG00000041439	major facilitator superfamily domain containing 6	protein coding gene
PC1	Inpp1	7.431562166	7.465093891	UNC663552	51.926616	1	MGI	52.785425	52.817688	NA	-	NA	MGI:104848	VEGA:OTTMUSG00000026596,NCBI_Gene:16329,ENSEMBL:ENSMUSG00000026102	inositol polyphosphate-1-phosphatase	protein coding gene
PC1	Hibch	7.431562166	7.465093891	UNC663552	51.926616	1	MGI	52.844929	52.920986	NA	+	NA	MGI:1923792	VEGA:OTTMUSG00000030558,NCBI_Gene:227095,ENSEMBL:ENSMUSG00000041426	3-hydroxyisobutyryl-Coenzyme A hydrolase	protein coding gene
PC1	Mstn	7.431562166	7.465093891	UNC663552	51.926616	1	MGI	53.06164	53.068079	NA	+	NA	MGI:95691	VEGA:OTTMUSG00000046890,NCBI_Gene:17700,ENSEMBL:ENSMUSG00000026100	myostatin	protein coding gene
PC1	Pms1	7.431562166	7.465093891	UNC663552	51.926616	1	MGI	53.189187	53.297028	NA	-	NA	MGI:1202302	VEGA:OTTMUSG00000021891,NCBI_Gene:227099,ENSEMBL:ENSMUSG00000026098	PMS1 homolog 1%2c mismatch repair system component	protein coding gene
PC1	Ormdl1	7.431562166	7.465093891	UNC663552	51.926616	1	MGI	53.297095	53.310309	NA	+	NA	MGI:2181669	VEGA:OTTMUSG00000021828,NCBI_Gene:227102,ENSEMBL:ENSMUSG00000026097	ORM1-like 1 (S. cerevisiae)	protein coding gene
PC1	Foxp1	7.431562166	10.43122719	UNC11690845	99.637221	6	MGI	98.925338	99.52282	NA	-	NA	MGI:1914004	VEGA:OTTMUSG00000022717,NCBI_Gene:108655,ENSEMBL:ENSMUSG00000030067	forkhead box P1	protein coding gene
PC1	Eif4e3	7.431562166	10.43122719	UNC11690845	99.637221	6	MGI	99.625135	99.666771	NA	-	NA	MGI:1914142	VEGA:OTTMUSG00000042259,NCBI_Gene:66892,ENSEMBL:ENSMUSG00000093661	eukaryotic translation initiation factor 4E member 3	protein coding gene
PC1	Gpr27	7.431562166	10.43122719	UNC11690845	99.637221	6	MGI	99.692679	99.695066	NA	+	NA	MGI:1202299	VEGA:OTTMUSG00000057659,NCBI_Gene:14761,ENSEMBL:ENSMUSG00000072875	G protein-coupled receptor 27	protein coding gene
PC1	Prok2	7.431562166	10.43122719	UNC11690845	99.637221	6	MGI	99.711299	99.726392	NA	-	NA	MGI:1354178	VEGA:OTTMUSG00000057660,NCBI_Gene:50501,ENSEMBL:ENSMUSG00000030069	prokineticin 2	protein coding gene
PC1	Rybp	7.431562166	10.43122719	UNC11690845	99.637221	6	MGI	100.228565	100.287485	NA	-	NA	MGI:1929059	VEGA:OTTMUSG00000056686,NCBI_Gene:56353,ENSEMBL:ENSMUSG00000072872	RING1 and YY1 binding protein	protein coding gene
PC1	Oca2	7.431562166	11.58602831	UNC13020346	65.970847	7	MGI	56.239593	56.536518	NA	+	NA	MGI:97454	VEGA:OTTMUSG00000025863,NCBI_Gene:18431,ENSEMBL:ENSMUSG00000030450	oculocutaneous albinism II	protein coding gene
PC1	Gabrg3	7.431562166	11.58602831	UNC13020346	65.970847	7	MGI	56.716465	57.387217	NA	-	NA	MGI:95624	VEGA:OTTMUSG00000024708,NCBI_Gene:14407,ENSEMBL:ENSMUSG00000055026	gamma-aminobutyric acid (GABA) A receptor%2c subunit gamma 3	protein coding gene
PC1	Gabra5	7.431562166	11.58602831	UNC13020346	65.970847	7	MGI	57.407669	57.510101	NA	-	NA	MGI:95617	VEGA:OTTMUSG00000058873,NCBI_Gene:110886,ENSEMBL:ENSMUSG00000055078	gamma-aminobutyric acid (GABA) A receptor%2c subunit alpha 5	protein coding gene
PC1	Gabrb3	7.431562166	11.58602831	UNC13020346	65.970847	7	MGI	57.419692	57.828802	NA	+	NA	MGI:95621	VEGA:OTTMUSG00000031173,NCBI_Gene:14402,ENSEMBL:ENSMUSG00000033676	gamma-aminobutyric acid (GABA) A receptor%2c subunit beta 3	protein coding gene
PC1	Atp10a	7.431562166	11.58602831	UNC13020346	65.970847	7	MGI	58.656142	58.830244	NA	+	NA	MGI:1330809	VEGA:OTTMUSG00000058914,NCBI_Gene:11982,ENSEMBL:ENSMUSG00000025324	ATPase%2c class V%2c type 10A	protein coding gene
PC1	Ube3a	7.431562166	11.58602831	UNC13020346	65.970847	7	MGI	59.22875	59.311536	NA	+	NA	MGI:105098	VEGA:OTTMUSG00000055999,NCBI_Gene:22215,ENSEMBL:ENSMUSG00000025326	ubiquitin protein ligase E3A	protein coding gene
PC1	Snrpn	7.431562166	11.58602831	UNC13020346	65.970847	7	MGI	59.982495	60.140219	NA	-	NA	MGI:98347	VEGA:OTTMUSG00000042349,NCBI_Gene:20646,ENSEMBL:ENSMUSG00000102252	small nuclear ribonucleoprotein N	protein coding gene
PC1	Snurf	7.431562166	11.58602831	UNC13020346	65.970847	7	MGI	59.982501	60.005156	NA	-	NA	MGI:1891236	VEGA:OTTMUSG00000042350,NCBI_Gene:84704,ENSEMBL:ENSMUSG00000102627	SNRPN upstream reading frame	protein coding gene
PC1	Ndn	7.431562166	11.58602831	UNC13020346	65.970847	7	MGI	62.346569	62.350262	NA	+	NA	MGI:97290	VEGA:OTTMUSG00000059564,NCBI_Gene:17984,ENSEMBL:ENSMUSG00000033585	necdin	protein coding gene
PC1	Magel2	7.431562166	11.58602831	UNC13020346	65.970847	7	MGI	62.376979	62.38164	NA	+	NA	MGI:1351648	VEGA:OTTMUSG00000059565,NCBI_Gene:27385,ENSEMBL:ENSMUSG00000056972	melanoma antigen%2c family L%2c 2	protein coding gene
PC1	Mkrn3	7.431562166	11.58602831	UNC13020346	65.970847	7	MGI	62.417593	62.420139	NA	-	NA	MGI:2181178	VEGA:OTTMUSG00000059566,NCBI_Gene:22652,ENSEMBL:ENSMUSG00000070527	makorin%2c ring finger protein%2c 3	protein coding gene
PC1	Peg12	7.431562166	11.58602831	UNC13020346	65.970847	7	MGI	62.461871	62.46451	NA	-	NA	MGI:1351637	VEGA:OTTMUSG00000059567,NCBI_Gene:27412,ENSEMBL:ENSMUSG00000070526	paternally expressed 12	protein coding gene
PC1	A26c2	7.431562166	11.58602831	UNC13020346	65.970847	7	MGI	62.778423	62.823673	NA	-	NA	MGI:3644757	VEGA:OTTMUSG00000059574,ENSEMBL:ENSMUSG00000109344	ANKRD26-like family C%2c member 2	protein coding gene
PC1	Chrna7	7.431562166	11.58602831	UNC13020346	65.970847	7	MGI	63.098692	63.212569	NA	-	NA	MGI:99779	VEGA:OTTMUSG00000059577,NCBI_Gene:11441,ENSEMBL:ENSMUSG00000030525	cholinergic receptor%2c nicotinic%2c alpha polypeptide 7	protein coding gene
PC1	Otud7a	7.431562166	11.58602831	UNC13020346	65.970847	7	MGI	63.444745	63.766232	NA	+	NA	MGI:2158505	VEGA:OTTMUSG00000027290,NCBI_Gene:170711,ENSEMBL:ENSMUSG00000033510	OTU domain containing 7A	protein coding gene
PC1	Klf13	7.431562166	11.58602831	UNC13020346	65.970847	7	MGI	63.886351	63.938915	NA	-	NA	MGI:1354948	VEGA:OTTMUSG00000044885,NCBI_Gene:50794,ENSEMBL:ENSMUSG00000052040	Kruppel-like factor 13	protein coding gene
PC1	Trpm1	7.431562166	11.58602831	UNC13020346	65.970847	7	MGI	64.153835	64.269775	NA	+	NA	MGI:1330305	VEGA:OTTMUSG00000022613,NCBI_Gene:17364,ENSEMBL:ENSMUSG00000030523	transient receptor potential cation channel%2c subfamily M%2c member 1	protein coding gene
PC1	Mtmr10	7.431562166	11.58602831	UNC13020346	65.970847	7	MGI	64.287653	64.340806	NA	+	NA	MGI:2142292	VEGA:OTTMUSG00000037228,NCBI_Gene:233315,ENSEMBL:ENSMUSG00000030522	myotubularin related protein 10	protein coding gene
PC1	Fan1	7.431562166	11.58602831	UNC13020346	65.970847	7	MGI	64.345977	64.37414	NA	-	NA	MGI:3045266	VEGA:OTTMUSG00000026085,NCBI_Gene:330554,ENSEMBL:ENSMUSG00000033458	FANCD2/FANCI-associated nuclease 1	protein coding gene
PC1	Mphosph10	7.431562166	11.58602831	UNC13020346	65.970847	7	MGI	64.376527	64.392268	NA	-	NA	MGI:1915223	VEGA:OTTMUSG00000024938,NCBI_Gene:67973,ENSEMBL:ENSMUSG00000030521	M-phase phosphoprotein 10 (U3 small nucleolar ribonucleoprotein)	protein coding gene
PC1	Mcee	7.431562166	11.58602831	UNC13020346	65.970847	7	MGI	64.392607	64.412125	NA	+	NA	MGI:1920974	VEGA:OTTMUSG00000027294,NCBI_Gene:73724,ENSEMBL:ENSMUSG00000033429	methylmalonyl CoA epimerase	protein coding gene
PC1	Apba2	7.431562166	11.58602831	UNC13020346	65.970847	7	MGI	64.501706	64.753878	NA	+	NA	MGI:1261791	VEGA:OTTMUSG00000023522,NCBI_Gene:11784,ENSEMBL:ENSMUSG00000030519	amyloid beta (A4) precursor protein-binding%2c family A%2c member 2	protein coding gene
PC1	Fam189a1	7.431562166	11.58602831	UNC13020346	65.970847	7	MGI	64.756091	65.15657	NA	-	NA	MGI:1917888	VEGA:OTTMUSG00000031035,NCBI_Gene:70638,ENSEMBL:ENSMUSG00000030518	family with sequence similarity 189%2c member A1	protein coding gene
PC1	Nsmce3	7.431562166	11.58602831	UNC13020346	65.970847	7	MGI	64.867052	64.87304	NA	-	NA	MGI:1913897	VEGA:OTTMUSG00000031051,NCBI_Gene:66647,ENSEMBL:ENSMUSG00000070520	NSE3 homolog%2c SMC5-SMC6 complex component	protein coding gene
PC1	Tjp1	7.431562166	11.58602831	UNC13020346	65.970847	7	MGI	65.296165	65.527808	NA	-	NA	MGI:98759	VEGA:OTTMUSG00000016466,NCBI_Gene:21872,ENSEMBL:ENSMUSG00000030516	tight junction protein 1	protein coding gene
PC1	Tarsl2	7.431562166	11.58602831	UNC13020346	65.970847	7	MGI	65.644898	65.692093	NA	+	NA	MGI:2444486	VEGA:OTTMUSG00000024932,NCBI_Gene:272396,ENSEMBL:ENSMUSG00000030515	threonyl-tRNA synthetase-like 2	protein coding gene
PC1	Tm2d3	7.431562166	11.58602831	UNC13020346	65.970847	7	MGI	65.691169	65.701913	NA	+	NA	MGI:1915884	VEGA:OTTMUSG00000024931,NCBI_Gene:68634,ENSEMBL:ENSMUSG00000078681	TM2 domain containing 3	protein coding gene
PC1	Pcsk6	7.431562166	11.58602831	UNC13020346	65.970847	7	MGI	65.861734	66.050386	NA	+	NA	MGI:102897	VEGA:OTTMUSG00000042239,NCBI_Gene:18553,ENSEMBL:ENSMUSG00000030513	proprotein convertase subtilisin/kexin type 6	protein coding gene
PC1	Snrpa1	7.431562166	11.58602831	UNC13020346	65.970847	7	MGI	66.059003	66.074587	NA	+	NA	MGI:1916231	VEGA:OTTMUSG00000024902,NCBI_Gene:68981,ENSEMBL:ENSMUSG00000030512	small nuclear ribonucleoprotein polypeptide A'	protein coding gene
PC1	Selenos	7.431562166	11.58602831	UNC13020346	65.970847	7	MGI	66.079649	66.089405	NA	+	NA	MGI:95994	VEGA:OTTMUSG00000021140,NCBI_Gene:109815,ENSEMBL:ENSMUSG00000075701	selenoprotein S	protein coding gene
PC1	Chsy1	7.431562166	11.58602831	UNC13020346	65.970847	7	MGI	66.109515	66.173798	NA	+	NA	MGI:2681120	VEGA:OTTMUSG00000029829,NCBI_Gene:269941,ENSEMBL:ENSMUSG00000032640	chondroitin sulfate synthase 1	protein coding gene
PC1	Lrrk1	7.431562166	11.58602831	UNC13020346	65.970847	7	MGI	66.226912	66.38835	NA	-	NA	MGI:2142227	VEGA:OTTMUSG00000024885,NCBI_Gene:233328,ENSEMBL:ENSMUSG00000015133	leucine-rich repeat kinase 1	protein coding gene
PC1	Aldh1a3	7.431562166	11.58602831	UNC13020346	65.970847	7	MGI	66.39089	66.427517	NA	-	NA	MGI:1861722	VEGA:OTTMUSG00000036917,NCBI_Gene:56847,ENSEMBL:ENSMUSG00000015134	aldehyde dehydrogenase family 1%2c subfamily A3	protein coding gene
PC1	Asb7	7.431562166	11.58602831	UNC13020346	65.970847	7	MGI	66.644565	66.689649	NA	-	NA	MGI:2152835	VEGA:OTTMUSG00000028988,NCBI_Gene:117589,ENSEMBL:ENSMUSG00000030509	ankyrin repeat and SOCS box-containing 7	protein coding gene
PC1	Lins1	7.431562166	11.58602831	UNC13020346	65.970847	7	MGI	66.689766	66.717256	NA	+	NA	MGI:1919885	VEGA:OTTMUSG00000031938,NCBI_Gene:72635,ENSEMBL:ENSMUSG00000053091	lines homolog 1	protein coding gene
PC2	Samd9l	7.406828119	8.635970792	UNC10491637	5.704731	6	MGI	3.372257	3.399572	NA	-	NA	MGI:1343184	VEGA:OTTMUSG00000029668,NCBI_Gene:209086,ENSEMBL:ENSMUSG00000047735	sterile alpha motif domain containing 9-like	protein coding gene
PC2	Hepacam2	7.406828119	8.635970792	UNC10491637	5.704731	6	MGI	3.457089	3.49832	NA	-	NA	MGI:2141520	VEGA:OTTMUSG00000042625,NCBI_Gene:101202,ENSEMBL:ENSMUSG00000044156	HEPACAM family member 2	protein coding gene
PC2	Vps50	7.406828119	8.635970792	UNC10491637	5.704731	6	MGI	3.498382	3.603531	NA	+	NA	MGI:1920538	VEGA:OTTMUSG00000035289,NCBI_Gene:73288,ENSEMBL:ENSMUSG00000001376	VPS50 EARP/GARPII complex subunit	protein coding gene
PC2	Calcr	7.406828119	8.635970792	UNC10491637	5.704731	6	MGI	3.68568	3.764732	NA	-	NA	MGI:101950	VEGA:OTTMUSG00000035628,NCBI_Gene:12311,ENSEMBL:ENSMUSG00000023964	calcitonin receptor	protein coding gene
PC2	Tfpi2	7.406828119	8.635970792	UNC10491637	5.704731	6	MGI	3.962589	3.988978	NA	-	NA	MGI:108543	VEGA:OTTMUSG00000042627,NCBI_Gene:21789,ENSEMBL:ENSMUSG00000029664	tissue factor pathway inhibitor 2	protein coding gene
PC2	Gngt1	7.406828119	8.635970792	UNC10491637	5.704731	6	MGI	3.989082	3.997436	NA	+	NA	MGI:109165	VEGA:OTTMUSG00000034241,NCBI_Gene:14699,ENSEMBL:ENSMUSG00000029663	guanine nucleotide binding protein (G protein)%2c gamma transducing activity polypeptide 1	protein coding gene
PC2	Gng11	7.406828119	8.635970792	UNC10491637	5.704731	6	MGI	4.003904	4.008445	NA	+	NA	MGI:1913316	VEGA:OTTMUSG00000035919,NCBI_Gene:66066,ENSEMBL:ENSMUSG00000032766	guanine nucleotide binding protein (G protein)%2c gamma 11	protein coding gene
PC2	Bet1	7.406828119	8.635970792	UNC10491637	5.704731	6	MGI	4.076899	4.086998	NA	-	NA	MGI:1343104	VEGA:OTTMUSG00000023841,NCBI_Gene:12068,ENSEMBL:ENSMUSG00000032757	Bet1 golgi vesicular membrane trafficking protein	protein coding gene
PC2	Col1a2	7.406828119	8.635970792	UNC10491637	5.704731	6	MGI	4.504814	4.541544	NA	+	NA	MGI:88468	VEGA:OTTMUSG00000021300,NCBI_Gene:12843,ENSEMBL:ENSMUSG00000029661	collagen%2c type I%2c alpha 2	protein coding gene
PC2	Casd1	7.406828119	8.635970792	UNC10491637	5.704731	6	MGI	4.600563	4.643381	NA	+	NA	MGI:2384865	VEGA:OTTMUSG00000023445,NCBI_Gene:213819,ENSEMBL:ENSMUSG00000015189	CAS1 domain containing 1	protein coding gene
PC2	Sgce	7.406828119	8.635970792	UNC10491637	5.704731	6	MGI	4.67435	4.747207	NA	-	NA	MGI:1329042	VEGA:OTTMUSG00000023184,NCBI_Gene:20392,ENSEMBL:ENSMUSG00000004631	sarcoglycan%2c epsilon	protein coding gene
PC2	Peg10	7.406828119	8.635970792	UNC10491637	5.704731	6	MGI	4.747306	4.760517	NA	+	NA	MGI:2157785	VEGA:OTTMUSG00000042254,NCBI_Gene:170676,ENSEMBL:ENSMUSG00000092035	paternally expressed 10	protein coding gene
PC2	Ppp1r9a	7.406828119	8.635970792	UNC10491637	5.704731	6	MGI	4.902744	5.165661	NA	+	NA	MGI:2442401	VEGA:OTTMUSG00000042256,NCBI_Gene:243725,ENSEMBL:ENSMUSG00000032827	protein phosphatase 1%2c regulatory (inhibitor) subunit 9A	protein coding gene
PC2	Pon1	7.406828119	8.635970792	UNC10491637	5.704731	6	MGI	5.16809	5.193987	NA	-	NA	MGI:103295	VEGA:OTTMUSG00000042263,NCBI_Gene:18979,ENSEMBL:ENSMUSG00000002588	paraoxonase 1	protein coding gene
PC2	Pon3	7.406828119	8.635970792	UNC10491637	5.704731	6	MGI	5.220852	5.256286	NA	-	NA	MGI:106686	VEGA:OTTMUSG00000024087,NCBI_Gene:269823,ENSEMBL:ENSMUSG00000029759	paraoxonase 3	protein coding gene
PC2	Pon2	7.406828119	8.635970792	UNC10491637	5.704731	6	MGI	5.264147	5.298455	NA	-	NA	MGI:106687	VEGA:OTTMUSG00000023259,NCBI_Gene:330260,ENSEMBL:ENSMUSG00000032667	paraoxonase 2	protein coding gene
PC2	Asb4	7.406828119	8.635970792	UNC10491637	5.704731	6	MGI	5.383386	5.433022	NA	+	NA	MGI:1929751	VEGA:OTTMUSG00000026852,NCBI_Gene:65255,ENSEMBL:ENSMUSG00000042607	ankyrin repeat and SOCS box-containing 4	protein coding gene
PC2	Pdk4	7.406828119	8.635970792	UNC10491637	5.704731	6	MGI	5.483351	5.496309	NA	-	NA	MGI:1351481	VEGA:OTTMUSG00000026853,NCBI_Gene:27273,ENSEMBL:ENSMUSG00000019577	pyruvate dehydrogenase kinase%2c isoenzyme 4	protein coding gene
PC2	Dync1i1	7.406828119	8.635970792	UNC10491637	5.704731	6	MGI	5.725632	6.028039	NA	+	NA	MGI:107743	VEGA:OTTMUSG00000023538,NCBI_Gene:13426,ENSEMBL:ENSMUSG00000029757	dynein cytoplasmic 1 intermediate chain 1	protein coding gene
PC2	Kat6b	7.406828119	7.565180576	UNC23683302	22.058402	14	MGI	21.481434	21.672478	NA	+	NA	MGI:1858746	VEGA:OTTMUSG00000043207,NCBI_Gene:54169,ENSEMBL:ENSMUSG00000021767	K(lysine) acetyltransferase 6B	protein coding gene
PC2	Dupd1	7.406828119	7.565180576	UNC23683302	22.058402	14	MGI	21.676212	21.714576	NA	-	NA	MGI:3647127	NCBI_Gene:435391,ENSEMBL:ENSMUSG00000063821	dual specificity phosphatase and pro isomerase domain containing 1	protein coding gene
PC2	Dusp13	7.406828119	7.565180576	UNC23683302	22.058402	14	MGI	21.733394	21.751181	NA	-	NA	MGI:1351599	VEGA:OTTMUSG00000027823,NCBI_Gene:27389,ENSEMBL:ENSMUSG00000021768	dual specificity phosphatase 13	protein coding gene
PC2	Samd8	7.406828119	7.565180576	UNC23683302	22.058402	14	MGI	21.750531	21.798725	NA	+	NA	MGI:1914880	VEGA:OTTMUSG00000027978,NCBI_Gene:67630,ENSEMBL:ENSMUSG00000021770	sterile alpha motif domain containing 8	protein coding gene
PC2	Vdac2	7.406828119	7.565180576	UNC23683302	22.058402	14	MGI	21.831269	21.845879	NA	+	NA	MGI:106915	VEGA:OTTMUSG00000016381,NCBI_Gene:22334,ENSEMBL:ENSMUSG00000021771	voltage-dependent anion channel 2	protein coding gene
PC2	Comtd1	7.406828119	7.565180576	UNC23683302	22.058402	14	MGI	21.845861	21.848977	NA	-	NA	MGI:1916406	VEGA:OTTMUSG00000029118,NCBI_Gene:69156,ENSEMBL:ENSMUSG00000021773	catechol-O-methyltransferase domain containing 1	protein coding gene
PC2	Zfp503	7.406828119	7.565180576	UNC23683302	22.058402	14	MGI	21.983962	21.989601	NA	-	NA	MGI:1353644	VEGA:OTTMUSG00000036886,NCBI_Gene:218820,ENSEMBL:ENSMUSG00000039081	zinc finger protein 503	protein coding gene
PC2	Lrmda	7.406828119	7.565180576	UNC23683302	22.058402	14	MGI	22.019502	23.056088	NA	+	NA	MGI:1923883	VEGA:OTTMUSG00000034628,NCBI_Gene:76633,ENSEMBL:ENSMUSG00000063458	leucine rich melanocyte differentiation associated	protein coding gene
PC2	Kcnma1	7.406828119	7.565180576	UNC23683302	22.058402	14	MGI	23.289431	24.004952	NA	-	NA	MGI:99923	VEGA:OTTMUSG00000045153,NCBI_Gene:16531,ENSEMBL:ENSMUSG00000063142	potassium large conductance calcium-activated channel%2c subfamily M%2c alpha member 1	protein coding gene
PC2	Dlg5	7.406828119	7.565180576	UNC23683302	22.058402	14	MGI	24.133953	24.246474	NA	-	NA	MGI:1918478	VEGA:OTTMUSG00000036719,NCBI_Gene:71228,ENSEMBL:ENSMUSG00000021782	discs large MAGUK scaffold protein 5	protein coding gene
PC2	Polr3a	7.406828119	7.565180576	UNC23683302	22.058402	14	MGI	24.448694	24.487188	NA	-	NA	MGI:2681836	NCBI_Gene:218832,ENSEMBL:ENSMUSG00000025280	polymerase (RNA) III (DNA directed) polypeptide A	protein coding gene
PC2	Rps24	7.406828119	7.565180576	UNC23683302	22.058402	14	MGI	24.490633	24.496146	NA	+	NA	MGI:98147	NCBI_Gene:20088,ENSEMBL:ENSMUSG00000025290	ribosomal protein S24	protein coding gene
PC2	Zmiz1	7.406828119	7.565180576	UNC23683302	22.058402	14	MGI	25.458869	25.666743	NA	+	NA	MGI:3040693	VEGA:OTTMUSG00000034637,NCBI_Gene:328365,ENSEMBL:ENSMUSG00000007817	zinc finger%2c MIZ-type containing 1	protein coding gene
PC2	Ppif	7.406828119	7.565180576	UNC23683302	22.058402	14	MGI	25.694152	25.700468	NA	+	NA	MGI:2145814	VEGA:OTTMUSG00000023363,NCBI_Gene:105675,ENSEMBL:ENSMUSG00000021868	peptidylprolyl isomerase F (cyclophilin F)	protein coding gene
PC2	Zcchc24	7.406828119	7.565180576	UNC23683302	22.058402	14	MGI	25.71164	25.769039	NA	-	NA	MGI:1919168	VEGA:OTTMUSG00000044564,NCBI_Gene:71918,ENSEMBL:ENSMUSG00000055538	zinc finger%2c CCHC domain containing 24	protein coding gene
PC2	Anxa11	7.406828119	7.565180576	UNC23683302	22.058402	14	MGI	25.842149	25.886804	NA	+	NA	MGI:108481	VEGA:OTTMUSG00000019768,NCBI_Gene:11744,ENSEMBL:ENSMUSG00000021866	annexin A11	protein coding gene
PC2	Plac9a	7.406828119	7.565180576	UNC23683302	22.058402	14	MGI	25.887932	25.9031	NA	-	NA	MGI:2663998	VEGA:OTTMUSG00000044550,NCBI_Gene:211623,ENSEMBL:ENSMUSG00000095304	placenta specific 9a	protein coding gene
PC2	Tmem254a	7.406828119	7.565180576	UNC23683302	22.058402	14	MGI	25.923298	25.927672	NA	-	NA	MGI:1196450	VEGA:OTTMUSG00000044551,NCBI_Gene:66039,ENSEMBL:ENSMUSG00000072676	transmembrane protein 254a	protein coding gene
PC2	Cphx1	7.406828119	7.565180576	UNC23683302	22.058402	14	MGI	25.938304	25.956374	NA	+	NA	MGI:2145733	VEGA:OTTMUSG00000044545,NCBI_Gene:105594,ENSEMBL:ENSMUSG00000095975	cytoplasmic polyadenylated homeobox 1	protein coding gene
PC2	Duxbl1	7.406828119	7.565180576	UNC23683302	22.058402	14	MGI	25.978428	25.990145	NA	+	NA	MGI:1916048	VEGA:OTTMUSG00000037595,NCBI_Gene:278672,ENSEMBL:ENSMUSG00000048502	double homeobox B-like 1	protein coding gene
PC2	Tmem254c	7.406828119	7.565180576	UNC23683302	22.058402	14	MGI	26.063751	26.067425	NA	-	NA	MGI:3711260	VEGA:OTTMUSG00000044555,NCBI_Gene:100039192,ENSEMBL:ENSMUSG00000072680	transmembrane protein 254c	protein coding gene
PC2	Cphx2	7.406828119	7.565180576	UNC23683302	22.058402	14	MGI	26.081312	26.096131	NA	+	NA	MGI:3780272	VEGA:OTTMUSG00000044543,NCBI_Gene:100039213,ENSEMBL:ENSMUSG00000098463	cytoplasmic polyadenylated homeobox 2	protein coding gene
PC2	Cphx3	7.406828119	7.565180576	UNC23683302	22.058402	14	MGI	26.082297	26.235744	NA	+	NA	MGI:3711264	VEGA:OTTMUSG00000044547,NCBI_Gene:100039280,ENSEMBL:ENSMUSG00000094817	cytoplasmic polyadenylated homeobox 3	protein coding gene
PC2	Duxbl2	7.406828119	7.565180576	UNC23683302	22.058402	14	MGI	26.1182	26.129785	NA	+	NA	MGI:3710620	VEGA:OTTMUSG00000037596,NCBI_Gene:100039227,ENSEMBL:ENSMUSG00000072675	double homeobox B-like 2	protein coding gene
PC2	Plac9b	7.406828119	7.565180576	UNC23683302	22.058402	14	MGI	26.167316	26.18248	NA	-	NA	MGI:3711222	VEGA:OTTMUSG00000044558,NCBI_Gene:100039246,ENSEMBL:ENSMUSG00000072674	placenta specific 9b	protein coding gene
PC2	Tmem254b	7.406828119	7.565180576	UNC23683302	22.058402	14	MGI	26.203366	26.207041	NA	-	NA	MGI:3710397	VEGA:OTTMUSG00000044559,NCBI_Gene:100039257,ENSEMBL:ENSMUSG00000021867	transmembrane protein 254b	protein coding gene
PC2	Duxbl3	7.406828119	7.565180576	UNC23683302	22.058402	14	MGI	26.257813	26.269436	NA	+	NA	MGI:3710520	VEGA:OTTMUSG00000037597,NCBI_Gene:100039293,ENSEMBL:ENSMUSG00000072672	double homeobox B-like 3	protein coding gene
PC2	Slmap	7.406828119	7.565180576	UNC23683302	22.058402	14	MGI	26.413168	26.535491	NA	-	NA	MGI:1933549	VEGA:OTTMUSG00000016367,NCBI_Gene:83997,ENSEMBL:ENSMUSG00000021870	sarcolemma associated protein	protein coding gene
PC2	Dennd6a	7.406828119	7.565180576	UNC23683302	22.058402	14	MGI	26.573858	26.634322	NA	+	NA	MGI:2442980	VEGA:OTTMUSG00000056602,NCBI_Gene:211922,ENSEMBL:ENSMUSG00000040818	DENN/MADD domain containing 6A	protein coding gene
PC2	Arf4	7.406828119	7.565180576	UNC23683302	22.058402	14	MGI	26.638074	26.665084	NA	+	NA	MGI:99433	VEGA:OTTMUSG00000035433,NCBI_Gene:11843,ENSEMBL:ENSMUSG00000021877	ADP-ribosylation factor 4	protein coding gene
PC2	Pde12	7.406828119	7.565180576	UNC23683302	22.058402	14	MGI	26.659958	26.669883	NA	-	NA	MGI:2443226	VEGA:OTTMUSG00000042431,NCBI_Gene:211948,ENSEMBL:ENSMUSG00000043702	phosphodiesterase 12	protein coding gene
PC2	Dnah12	7.406828119	7.565180576	UNC23683302	22.058402	14	MGI	26.691548	26.892284	NA	+	NA	MGI:107720	VEGA:OTTMUSG00000032533,NCBI_Gene:110083,ENSEMBL:ENSMUSG00000021879	dynein%2c axonemal%2c heavy chain 12	protein coding gene
PC2	Asb14	7.406828119	7.565180576	UNC23683302	22.058402	14	MGI	26.894557	26.915258	NA	+	NA	MGI:2655107	VEGA:OTTMUSG00000035287,NCBI_Gene:142687,ENSEMBL:ENSMUSG00000021898	ankyrin repeat and SOCS box-containing 14	protein coding gene
PC2	Appl1	7.406828119	7.565180576	UNC23683302	22.058402	14	MGI	26.918986	26.971232	NA	-	NA	MGI:1920243	VEGA:OTTMUSG00000016350,NCBI_Gene:72993,ENSEMBL:ENSMUSG00000040760	adaptor protein%2c phosphotyrosine interaction%2c PH domain and leucine zipper containing 1	protein coding gene
PC2	Hesx1	7.406828119	7.565180576	UNC23683302	22.058402	14	MGI	26.994424	27.002329	NA	+	NA	MGI:96071	VEGA:OTTMUSG00000037602,NCBI_Gene:15209,ENSEMBL:ENSMUSG00000040726	homeobox gene expressed in ES cells	protein coding gene
PC2	Il17rd	7.406828119	7.565180576	UNC23683302	22.058402	14	MGI	27.038989	27.107286	NA	+	NA	MGI:2159727	NCBI_Gene:171463,ENSEMBL:ENSMUSG00000040717	interleukin 17 receptor D	protein coding gene
PC2	Arhgef3	7.406828119	7.565180576	UNC23683302	22.058402	14	MGI	27.114822	27.403916	NA	+	NA	MGI:1918954	NCBI_Gene:71704,ENSEMBL:ENSMUSG00000021895	Rho guanine nucleotide exchange factor (GEF) 3	protein coding gene
PC2	Fam208a	7.406828119	7.565180576	UNC23683302	22.058402	14	MGI	27.42884	27.483555	NA	+	NA	MGI:1921694	NCBI_Gene:218850,ENSEMBL:ENSMUSG00000040651	family with sequence similarity 208%2c member A	protein coding gene
PC2	Ccdc66	7.406828119	7.565180576	UNC23683302	22.058402	14	MGI	27.480911	27.508506	NA	-	NA	MGI:2443639	NCBI_Gene:320234,ENSEMBL:ENSMUSG00000046753	coiled-coil domain containing 66	protein coding gene
PC2	Erc2	7.406828119	7.565180576	UNC23683302	22.058402	14	MGI	27.622409	28.478537	NA	+	NA	MGI:1098749	VEGA:OTTMUSG00000060924,NCBI_Gene:238988,ENSEMBL:ENSMUSG00000040640	ELKS/RAB6-interacting/CAST family member 2	protein coding gene
PC2	Wnt5a	7.406828119	7.565180576	UNC23683302	22.058402	14	MGI	28.50475	28.527448	NA	+	NA	MGI:98958	VEGA:OTTMUSG00000021010,NCBI_Gene:22418,ENSEMBL:ENSMUSG00000021994	wingless-type MMTV integration site family%2c member 5A	protein coding gene
PC2	Cacna2d3	7.406828119	7.565180576	UNC23683302	22.058402	14	MGI	28.904943	29.721864	NA	-	NA	MGI:1338890	VEGA:OTTMUSG00000046735,NCBI_Gene:12294,ENSEMBL:ENSMUSG00000021991	calcium channel%2c voltage-dependent%2c alpha2/delta subunit 3	protein coding gene
PC2	Lrtm1	7.406828119	7.565180576	UNC23683302	22.058402	14	MGI	29.018208	29.033642	NA	+	NA	MGI:2442106	NCBI_Gene:319476,ENSEMBL:ENSMUSG00000045776	leucine-rich repeats and transmembrane domains 1	protein coding gene
PC2	Selenok	7.406828119	7.565180576	UNC23683302	22.058402	14	MGI	29.968308	29.975074	NA	+	NA	MGI:1931466	VEGA:OTTMUSG00000020974,NCBI_Gene:80795,ENSEMBL:ENSMUSG00000042682	selenoprotein K	protein coding gene
PC2	Actr8	7.406828119	7.565180576	UNC23683302	22.058402	14	MGI	29.978331	29.993221	NA	+	NA	MGI:1860775	NCBI_Gene:56249,ENSEMBL:ENSMUSG00000015971	ARP8 actin-related protein 8	protein coding gene
PC2	Il17rb	7.406828119	7.565180576	UNC23683302	22.058402	14	MGI	29.996141	30.008896	NA	-	NA	MGI:1355292	VEGA:OTTMUSG00000027818,NCBI_Gene:50905,ENSEMBL:ENSMUSG00000015966	interleukin 17 receptor B	protein coding gene
PC2	Chdh	7.406828119	7.565180576	UNC23683302	22.058402	14	MGI	30.009	30.040466	NA	+	NA	MGI:1860776	VEGA:OTTMUSG00000027809,NCBI_Gene:218865,ENSEMBL:ENSMUSG00000015970	choline dehydrogenase	protein coding gene
PC2	Cacna1d	7.406828119	7.565180576	UNC23683302	22.058402	14	MGI	30.039941	30.491156	NA	-	NA	MGI:88293	NCBI_Gene:12289,ENSEMBL:ENSMUSG00000015968	calcium channel%2c voltage-dependent%2c L type%2c alpha 1D subunit	protein coding gene
PC2	Dcp1a	7.406828119	7.565180576	UNC23683302	22.058402	14	MGI	30.479526	30.527057	NA	+	NA	MGI:1923151	NCBI_Gene:75901,ENSEMBL:ENSMUSG00000021962	decapping mRNA 1A	protein coding gene
PC2	Tkt	7.406828119	7.565180576	UNC23683302	22.058402	14	MGI	30.548359	30.574724	NA	+	NA	MGI:105992	VEGA:OTTMUSG00000035018,NCBI_Gene:21881,ENSEMBL:ENSMUSG00000021957	transketolase	protein coding gene
PC2	Prkcd	7.406828119	7.565180576	UNC23683302	22.058402	14	MGI	30.595353	30.626414	NA	-	NA	MGI:97598	VEGA:OTTMUSG00000025129,NCBI_Gene:18753,ENSEMBL:ENSMUSG00000021948	protein kinase C%2c delta	protein coding gene
PC2	Rft1	7.406828119	7.565180576	UNC23683302	22.058402	14	MGI	30.65434	30.691317	NA	+	NA	MGI:3607791	VEGA:OTTMUSG00000025088,NCBI_Gene:328370,ENSEMBL:ENSMUSG00000052395	RFT1 homolog	protein coding gene
PC2	Sfmbt1	7.406828119	7.565180576	UNC23683302	22.058402	14	MGI	30.714689	30.822721	NA	+	NA	MGI:1859609	VEGA:OTTMUSG00000025116,NCBI_Gene:54650,ENSEMBL:ENSMUSG00000006527	Scm-like with four mbt domains 1	protein coding gene
PC2	Tmem110	7.406828119	7.565180576	UNC23683302	22.058402	14	MGI	30.82559	30.87721	NA	+	NA	MGI:1921500	VEGA:OTTMUSG00000035529,NCBI_Gene:69179,ENSEMBL:ENSMUSG00000006526	transmembrane protein 110	protein coding gene
PC2	Mustn1	7.406828119	7.565180576	UNC23683302	22.058402	14	MGI	30.879257	30.88161	NA	+	NA	MGI:1913425	NCBI_Gene:66175,ENSEMBL:ENSMUSG00000042485	musculoskeletal%2c embryonic nuclear protein 1	protein coding gene
PC2	Itih4	7.406828119	7.565180576	UNC23683302	22.058402	14	MGI	30.886476	30.901986	NA	+	NA	MGI:109536	VEGA:OTTMUSG00000026366,NCBI_Gene:16427,ENSEMBL:ENSMUSG00000021922	inter alpha-trypsin inhibitor%2c heavy chain 4	protein coding gene
PC2	Itih3	7.406828119	7.565180576	UNC23683302	22.058402	14	MGI	30.908572	30.92376	NA	-	NA	MGI:96620	VEGA:OTTMUSG00000035523,NCBI_Gene:16426,ENSEMBL:ENSMUSG00000006522	inter-alpha trypsin inhibitor%2c heavy chain 3	protein coding gene
PC2	Itih1	7.406828119	7.565180576	UNC23683302	22.058402	14	MGI	30.92918	30.943289	NA	-	NA	MGI:96618	VEGA:OTTMUSG00000035524,NCBI_Gene:16424,ENSEMBL:ENSMUSG00000006529	inter-alpha trypsin inhibitor%2c heavy chain 1	protein coding gene
PC2	Nek4	7.406828119	7.565180576	UNC23683302	22.058402	14	MGI	30.951377	30.988821	NA	+	NA	MGI:1344404	NCBI_Gene:23955,ENSEMBL:ENSMUSG00000021918	NIMA (never in mitosis gene a)-related expressed kinase 4	protein coding gene
PC2	Spcs1	7.406828119	7.565180576	UNC23683302	22.058402	14	MGI	30.999826	31.001672	NA	-	NA	MGI:1916269	VEGA:OTTMUSG00000034302,NCBI_Gene:69019,ENSEMBL:ENSMUSG00000021917	signal peptidase complex subunit 1 homolog (S. cerevisiae)	protein coding gene
PC2	Glt8d1	7.406828119	7.565180576	UNC23683302	22.058402	14	MGI	31.001347	31.012441	NA	+	NA	MGI:1923735	NCBI_Gene:76485,ENSEMBL:ENSMUSG00000021916	glycosyltransferase 8 domain containing 1	protein coding gene
PC2	Gnl3	7.406828119	7.565180576	UNC23683302	22.058402	14	MGI	31.012433	31.019131	NA	-	NA	MGI:1353651	NCBI_Gene:30877,ENSEMBL:ENSMUSG00000042354	guanine nucleotide binding protein-like 3 (nucleolar)	protein coding gene
PC2	Pbrm1	7.406828119	7.565180576	UNC23683302	22.058402	14	MGI	31.019138	31.121592	NA	+	NA	MGI:1923998	VEGA:OTTMUSG00000023870,NCBI_Gene:66923,ENSEMBL:ENSMUSG00000042323	polybromo 1	protein coding gene
PC2	Smim4	7.406828119	7.565180576	UNC23683302	22.058402	14	MGI	31.088127	31.12893	NA	-	NA	MGI:1913737	VEGA:OTTMUSG00000057521,NCBI_Gene:66487,ENSEMBL:ENSMUSG00000058351	small integral membrane protein 4	protein coding gene
PC2	Nt5dc2	7.406828119	7.565180576	UNC23683302	22.058402	14	MGI	31.130806	31.139124	NA	+	NA	MGI:1917271	NCBI_Gene:70021,ENSEMBL:ENSMUSG00000071547	5'-nucleotidase domain containing 2	protein coding gene
PC2	Stab1	7.406828119	7.565180576	UNC23683302	22.058402	14	MGI	31.139013	31.168651	NA	-	NA	MGI:2178742	VEGA:OTTMUSG00000033286,NCBI_Gene:192187,ENSEMBL:ENSMUSG00000042286	stabilin 1	protein coding gene
PC2	Nisch	7.406828119	7.565180576	UNC23683302	22.058402	14	MGI	31.170928	31.216946	NA	-	NA	MGI:1928323	VEGA:OTTMUSG00000035875,NCBI_Gene:64652,ENSEMBL:ENSMUSG00000021910	nischarin	protein coding gene
PC2	Tnnc1	7.406828119	7.565180576	UNC23683302	22.058402	14	MGI	31.208312	31.211729	NA	+	NA	MGI:98779	VEGA:OTTMUSG00000035921,NCBI_Gene:21924,ENSEMBL:ENSMUSG00000091898	troponin C%2c cardiac/slow skeletal	protein coding gene
PC2	Sema3g	7.406828119	7.565180576	UNC23683302	22.058402	14	MGI	31.21786	31.230352	NA	+	NA	MGI:3041242	VEGA:OTTMUSG00000015259,NCBI_Gene:218877,ENSEMBL:ENSMUSG00000021904	sema domain%2c immunoglobulin domain (Ig)%2c short basic domain%2c secreted%2c (semaphorin) 3G	protein coding gene
PC2	Phf7	7.406828119	7.565180576	UNC23683302	22.058402	14	MGI	31.23769	31.251368	NA	-	NA	MGI:1919088	NCBI_Gene:71838,ENSEMBL:ENSMUSG00000021902	PHD finger protein 7	protein coding gene
PC2	Bap1	7.406828119	7.565180576	UNC23683302	22.058402	14	MGI	31.25145	31.259944	NA	+	NA	MGI:1206586	VEGA:OTTMUSG00000048112,NCBI_Gene:104416,ENSEMBL:ENSMUSG00000021901	Brca1 associated protein 1	protein coding gene
PC2	Dnah1	7.406828119	7.565180576	UNC23683302	22.058402	14	MGI	31.260375	31.326068	NA	-	NA	MGI:107721	NCBI_Gene:110084,ENSEMBL:ENSMUSG00000019027	dynein%2c axonemal%2c heavy chain 1	protein coding gene
PC2	Capn7	7.406828119	7.565180576	UNC23683302	22.058402	14	MGI	31.336621	31.371987	NA	+	NA	MGI:1338030	VEGA:OTTMUSG00000027910,NCBI_Gene:12339,ENSEMBL:ENSMUSG00000021893	calpain 7	protein coding gene
PC2	Sh3bp5	7.406828119	7.565180576	UNC23683302	22.058402	14	MGI	31.35988	31.436078	NA	-	NA	MGI:1344391	VEGA:OTTMUSG00000027880,NCBI_Gene:24056,ENSEMBL:ENSMUSG00000021892	SH3-domain binding protein 5 (BTK-associated)	protein coding gene
PC2	Mettl6	7.406828119	7.565180576	UNC23683302	22.058402	14	MGI	31.46036	31.495036	NA	-	NA	MGI:1914261	NCBI_Gene:67011,ENSEMBL:ENSMUSG00000021891	methyltransferase like 6	protein coding gene
PC2	Eaf1	7.406828119	7.565180576	UNC23683302	22.058402	14	MGI	31.495079	31.509858	NA	+	NA	MGI:1921677	NCBI_Gene:74427,ENSEMBL:ENSMUSG00000021890	ELL associated factor 1	protein coding gene
PC2	Colq	7.406828119	7.565180576	UNC23683302	22.058402	14	MGI	31.523082	31.591714	NA	-	NA	MGI:1338761	VEGA:OTTMUSG00000033849,NCBI_Gene:102639719,NCBI_Gene:382864,ENSEMBL:ENSMUSG00000057606	collagen-like tail subunit (single strand of homotrimer) of asymmetric acetylcholinesterase	protein coding gene
PC2	Hacl1	7.406828119	7.565180576	UNC23683302	22.058402	14	MGI	31.552905	31.641286	NA	-	NA	MGI:1929657	VEGA:OTTMUSG00000024573,NCBI_Gene:56794,ENSEMBL:ENSMUSG00000021884	2-hydroxyacyl-CoA lyase 1	protein coding gene
PC2	Btd	7.406828119	7.565180576	UNC23683302	22.058402	14	MGI	31.641028	31.668579	NA	+	NA	MGI:1347001	VEGA:OTTMUSG00000024614,NCBI_Gene:26363,ENSEMBL:ENSMUSG00000021900	biotinidase	protein coding gene
PC2	Ankrd28	7.406828119	7.565180576	UNC23683302	22.058402	14	MGI	31.698768	31.830415	NA	-	NA	MGI:2145661	NCBI_Gene:105522,ENSEMBL:ENSMUSG00000014496	ankyrin repeat domain 28	protein coding gene
PC3	Ldah	7.482551488	12.92699599	JAX00325070	8.44203	12	MGI	8.2081	8.299566	NA	+	NA	MGI:1916082	NCBI_Gene:68832,ENSEMBL:ENSMUSG00000037669	lipid droplet associated hydrolase	protein coding gene
PC3	Gdf7	7.482551488	12.92699599	JAX00325070	8.44203	12	MGI	8.297918	8.301954	NA	-	NA	MGI:95690	NCBI_Gene:238057,ENSEMBL:ENSMUSG00000037660	growth differentiation factor 7	protein coding gene
PC3	Hs1bp3	7.482551488	12.92699599	JAX00325070	8.44203	12	MGI	8.313432	8.343824	NA	+	NA	MGI:1913224	NCBI_Gene:58240,ENSEMBL:ENSMUSG00000020605	HCLS1 binding protein 3	protein coding gene
PC3	Rhob	7.482551488	12.92699599	JAX00325070	8.44203	12	MGI	8.497661	8.500009	NA	-	NA	MGI:107949	NCBI_Gene:11852,ENSEMBL:ENSMUSG00000054364	ras homolog family member B	protein coding gene
PC3	Slc7a15	7.482551488	12.92699599	JAX00325070	8.44203	12	MGI	8.528481	8.599066	NA	-	NA	MGI:3045351	VEGA:OTTMUSG00000027490,NCBI_Gene:328059,ENSEMBL:ENSMUSG00000020600	solute carrier family 7 (cationic amino acid transporter%2c y+ system)%2c member 15	protein coding gene
PC3	Pum2	7.482551488	12.92699599	JAX00325070	8.44203	12	MGI	8.674134	8.752583	NA	+	NA	MGI:1931751	VEGA:OTTMUSG00000035455,NCBI_Gene:80913,ENSEMBL:ENSMUSG00000020594	pumilio RNA-binding family member 2	protein coding gene
PC3	Sdc1	7.482551488	12.92699599	JAX00325070	8.44203	12	MGI	8.771323	8.793716	NA	+	NA	MGI:1349162	VEGA:OTTMUSG00000033390,NCBI_Gene:20969,ENSEMBL:ENSMUSG00000020592	syndecan 1	protein coding gene
PC3	Laptm4a	7.482551488	12.92699599	JAX00325070	8.44203	12	MGI	8.921307	8.938742	NA	+	NA	MGI:108017	VEGA:OTTMUSG00000042362,NCBI_Gene:17775,ENSEMBL:ENSMUSG00000020585	lysosomal-associated protein transmembrane 4A	protein coding gene
PC3	Matn3	7.482551488	12.92699599	JAX00325070	8.44203	12	MGI	8.947929	8.972028	NA	+	NA	MGI:1328350	VEGA:OTTMUSG00000030695,NCBI_Gene:17182,ENSEMBL:ENSMUSG00000020583	matrilin 3	protein coding gene
PC3	Wdr35	7.482551488	12.92699599	JAX00325070	8.44203	12	MGI	8.973892	9.028848	NA	+	NA	MGI:1921932	VEGA:OTTMUSG00000027013,NCBI_Gene:74682,ENSEMBL:ENSMUSG00000066643	WD repeat domain 35	protein coding gene
PC3	Ttc32	7.482551488	12.92699599	JAX00325070	8.44203	12	MGI	9.029448	9.041988	NA	+	NA	MGI:1922766	NCBI_Gene:75516,ENSEMBL:ENSMUSG00000066637	tetratricopeptide repeat domain 32	protein coding gene
PC3	Osr1	7.482551488	12.92699599	JAX00325070	8.44203	12	MGI	9.570116	9.5815	NA	+	NA	MGI:1344424	NCBI_Gene:23967,ENSEMBL:ENSMUSG00000048387	odd-skipped related transcription factor 1	protein coding gene
PC3	Trib2	7.482551488	7.554261876	UNC20695281	16.286802	12	MGI	15.791725	15.816962	NA	-	NA	MGI:2145021	VEGA:OTTMUSG00000027552,NCBI_Gene:217410,ENSEMBL:ENSMUSG00000020601	tribbles pseudokinase 2	protein coding gene
PC3	Lpin1	7.482551488	7.554261876	UNC20695281	16.286802	12	MGI	16.535669	16.646969	NA	-	NA	MGI:1891340	NCBI_Gene:14245,ENSEMBL:ENSMUSG00000020593	lipin 1	protein coding gene
PC3	Ntsr2	7.482551488	7.554261876	UNC20695281	16.286802	12	MGI	16.653382	16.660236	NA	+	NA	MGI:108018	NCBI_Gene:18217,ENSEMBL:ENSMUSG00000020591	neurotensin receptor 2	protein coding gene
PC3	Greb1	7.482551488	7.554261876	UNC20695281	16.286802	12	MGI	16.670615	16.801396	NA	-	NA	MGI:2149712	VEGA:OTTMUSG00000032970,NCBI_Gene:268527,ENSEMBL:ENSMUSG00000036523	gene regulated by estrogen in breast cancer protein	protein coding gene
PC3	E2f6	7.482551488	7.554261876	UNC20695281	16.286802	12	MGI	16.810903	16.839742	NA	+	NA	MGI:1354159	NCBI_Gene:50496,ENSEMBL:ENSMUSG00000057469	E2F transcription factor 6	protein coding gene
PC3	Rock2	7.482551488	7.554261876	UNC20695281	16.286802	12	MGI	16.894895	16.988274	NA	+	NA	MGI:107926	NCBI_Gene:19878,ENSEMBL:ENSMUSG00000020580	Rho-associated coiled-coil containing protein kinase 2	protein coding gene
PC3	Pqlc3	7.482551488	7.554261876	UNC20695281	16.286802	12	MGI	16.988648	17.000417	NA	-	NA	MGI:2444067	VEGA:OTTMUSG00000027499,NCBI_Gene:217430,ENSEMBL:ENSMUSG00000045679	PQ loop repeat containing	protein coding gene
PC3	Kcnf1	7.482551488	7.554261876	UNC20695281	16.286802	12	MGI	17.1721	17.176888	NA	-	NA	MGI:2687399	VEGA:OTTMUSG00000037668,NCBI_Gene:382571,ENSEMBL:ENSMUSG00000051726	potassium voltage-gated channel%2c subfamily F%2c member 1	protein coding gene
PC3	Pdia6	7.482551488	7.554261876	UNC20695281	16.286802	12	MGI	17.266545	17.28477	NA	+	NA	MGI:1919103	VEGA:OTTMUSG00000023877,NCBI_Gene:71853,ENSEMBL:ENSMUSG00000020571	protein disulfide isomerase associated 6	protein coding gene
PC3	Atp6v1c2	7.482551488	7.554261876	UNC20695281	16.286802	12	MGI	17.284721	17.329359	NA	-	NA	MGI:1916025	VEGA:OTTMUSG00000023819,NCBI_Gene:68775,ENSEMBL:ENSMUSG00000020566	ATPase%2c H+ transporting%2c lysosomal V1 subunit C2	protein coding gene
PC3	Nol10	7.482551488	7.554261876	UNC20695281	16.286802	12	MGI	17.348447	17.430095	NA	+	NA	MGI:2684913	NCBI_Gene:217431,ENSEMBL:ENSMUSG00000061458	nucleolar protein 10	protein coding gene
PC4	Runx2	7.345376966	8.327743429	UNC27921617	45.639772	17	MGI	44.495986	44.814831	NA	-	NA	MGI:99829	VEGA:OTTMUSG00000033514,NCBI_Gene:12393,ENSEMBL:ENSMUSG00000039153	runt related transcription factor 2	protein coding gene
PC4	Supt3	7.345376966	8.327743429	UNC27921617	45.639772	17	MGI	44.777152	45.119294	NA	+	NA	MGI:1923723	VEGA:OTTMUSG00000030963,NCBI_Gene:109115,ENSEMBL:ENSMUSG00000038954	suppressor of Ty 3	protein coding gene
PC4	Cdc5l	7.345376966	8.327743429	UNC27921617	45.639772	17	MGI	45.391887	45.433734	NA	-	NA	MGI:1918952	NCBI_Gene:71702,ENSEMBL:ENSMUSG00000023932	cell division cycle 5-like (S. pombe)	protein coding gene
PC4	Spats1	7.345376966	8.327743429	UNC27921617	45.639772	17	MGI	45.445877	45.475194	NA	-	NA	MGI:1918270	NCBI_Gene:71020,ENSEMBL:ENSMUSG00000023935	spermatogenesis associated%2c serine-rich 1	protein coding gene
PC4	Aars2	7.345376966	8.327743429	UNC27921617	45.639772	17	MGI	45.506807	45.520843	NA	+	NA	MGI:2681839	NCBI_Gene:224805,ENSEMBL:ENSMUSG00000023938	alanyl-tRNA synthetase 2%2c mitochondrial	protein coding gene
PC4	Tcte1	7.345376966	8.327743429	UNC27921617	45.639772	17	MGI	45.523434	45.542679	NA	+	NA	MGI:98640	NCBI_Gene:21645,ENSEMBL:ENSMUSG00000023949	t-complex-associated testis expressed 1	protein coding gene
PC4	Tmem151b	7.345376966	8.327743429	UNC27921617	45.639772	17	MGI	45.54194	45.549677	NA	-	NA	MGI:2685169	NCBI_Gene:210573,ENSEMBL:ENSMUSG00000096847	transmembrane protein 151B	protein coding gene
PC4	Nfkbie	7.345376966	8.327743429	UNC27921617	45.639772	17	MGI	45.5557	45.563169	NA	+	NA	MGI:1194908	NCBI_Gene:18037,ENSEMBL:ENSMUSG00000023947	nuclear factor of kappa light polypeptide gene enhancer in B cells inhibitor%2c epsilon	protein coding gene
PC4	Slc35b2	7.345376966	8.327743429	UNC27921617	45.639772	17	MGI	45.563879	45.567671	NA	+	NA	MGI:1921086	NCBI_Gene:73836,ENSEMBL:ENSMUSG00000037089	solute carrier family 35%2c member B2	protein coding gene
PC4	Hsp90ab1	7.345376966	8.327743429	UNC27921617	45.639772	17	MGI	45.567775	45.573271	NA	-	NA	MGI:96247	VEGA:OTTMUSG00000020123,NCBI_Gene:15516,ENSEMBL:ENSMUSG00000023944	heat shock protein 90 alpha (cytosolic)%2c class B member 1	protein coding gene
PC4	Slc29a1	7.345376966	8.327743429	UNC27921617	45.639772	17	MGI	45.5852	45.599606	NA	-	NA	MGI:1927073	VEGA:OTTMUSG00000036637,NCBI_Gene:63959,ENSEMBL:ENSMUSG00000023942	solute carrier family 29 (nucleoside transporters)%2c member 1	protein coding gene
PC4	Mymx	7.345376966	8.327743429	UNC27921617	45.639772	17	MGI	45.600961	45.602204	NA	-	NA	MGI:3649059	VEGA:OTTMUSG00000059717,NCBI_Gene:653016,ENSEMBL:ENSMUSG00000079471	myomixer%2c myoblast fusion factor	protein coding gene
PC4	Capn11	7.345376966	8.327743429	UNC27921617	45.639772	17	MGI	45.630191	45.660073	NA	-	NA	MGI:1352490	VEGA:OTTMUSG00000031350,NCBI_Gene:268958,ENSEMBL:ENSMUSG00000058626	calpain 11	protein coding gene
PC4	Tmem63b	7.345376966	8.327743429	UNC27921617	45.639772	17	MGI	45.660171	45.686905	NA	-	NA	MGI:2387609	VEGA:OTTMUSG00000031349,NCBI_Gene:224807,ENSEMBL:ENSMUSG00000036026	transmembrane protein 63b	protein coding gene
PC4	Mrpl14	7.345376966	8.327743429	UNC27921617	45.639772	17	MGI	45.685724	45.698495	NA	+	NA	MGI:1333864	VEGA:OTTMUSG00000031351,NCBI_Gene:68463,ENSEMBL:ENSMUSG00000023939	mitochondrial ribosomal protein L14	protein coding gene
PC4	Vegfa	7.345376966	8.327743429	UNC27921617	45.639772	17	MGI	46.016993	46.032377	NA	-	NA	MGI:103178	VEGA:OTTMUSG00000016285,NCBI_Gene:22339,ENSEMBL:ENSMUSG00000023951	vascular endothelial growth factor A	protein coding gene
PC4	Mrps18a	7.345376966	8.327743429	UNC27921617	45.639772	17	MGI	46.110986	46.12891	NA	+	NA	MGI:1915815	VEGA:OTTMUSG00000028345,NCBI_Gene:68565,ENSEMBL:ENSMUSG00000023967	mitochondrial ribosomal protein S18A	protein coding gene
PC4	Rsph9	7.345376966	8.327743429	UNC27921617	45.639772	17	MGI	46.122035	46.144243	NA	-	NA	MGI:1922814	VEGA:OTTMUSG00000028346,NCBI_Gene:75564,ENSEMBL:ENSMUSG00000023966	radial spoke head 9 homolog (Chlamydomonas)	protein coding gene
PC4	Mad2l1bp	7.345376966	8.327743429	UNC27921617	45.639772	17	MGI	46.147385	46.153553	NA	-	NA	MGI:1913841	NCBI_Gene:66591,ENSEMBL:ENSMUSG00000034509	MAD2L1 binding protein	protein coding gene
PC4	Gtpbp2	7.345376966	8.327743429	UNC27921617	45.639772	17	MGI	46.159584	46.16937	NA	+	NA	MGI:1860138	VEGA:OTTMUSG00000035552,NCBI_Gene:56055,ENSEMBL:ENSMUSG00000023952	GTP binding protein 2	protein coding gene
PC4	Polh	7.345376966	8.327743429	UNC27921617	45.639772	17	MGI	46.171355	46.202682	NA	-	NA	MGI:1891457	NCBI_Gene:80905,ENSEMBL:ENSMUSG00000023953	polymerase (DNA directed)%2c eta (RAD 30 related)	protein coding gene
PC4	Xpo5	7.345376966	8.327743429	UNC27921617	45.639772	17	MGI	46.202855	46.242299	NA	+	NA	MGI:1913789	NCBI_Gene:72322,ENSEMBL:ENSMUSG00000067150	exportin 5	protein coding gene
PC4	Polr1c	7.345376966	8.327743429	UNC27921617	45.639772	17	MGI	46.24392	46.248054	NA	-	NA	MGI:103288	VEGA:OTTMUSG00000028872,NCBI_Gene:20016,ENSEMBL:ENSMUSG00000067148	polymerase (RNA) I polypeptide C	protein coding gene
PC4	Yipf3	7.345376966	8.327743429	UNC27921617	45.639772	17	MGI	46.24808	46.252537	NA	+	NA	MGI:106280	VEGA:OTTMUSG00000028839,NCBI_Gene:28064,ENSEMBL:ENSMUSG00000071074	Yip1 domain family%2c member 3	protein coding gene
PC4	Lrrc73	7.345376966	8.327743429	UNC27921617	45.639772	17	MGI	46.254165	46.257316	NA	+	NA	MGI:2684934	NCBI_Gene:224813,ENSEMBL:ENSMUSG00000071073	leucine rich repeat containing 73	protein coding gene
PC4	Tjap1	7.345376966	8.327743429	UNC27921617	45.639772	17	MGI	46.257851	46.283062	NA	-	NA	MGI:1921344	NCBI_Gene:74094,ENSEMBL:ENSMUSG00000012296	tight junction associated protein 1	protein coding gene
PC4	Dlk2	7.345376966	8.327743429	UNC27921617	45.639772	17	MGI	46.297248	46.303271	NA	+	NA	MGI:2146838	VEGA:OTTMUSG00000036095,NCBI_Gene:106565,ENSEMBL:ENSMUSG00000047428	delta like non-canonical Notch ligand 2	protein coding gene
PC4	Abcc10	7.345376966	8.327743429	UNC27921617	45.639772	17	MGI	46.303221	46.328352	NA	-	NA	MGI:2386976	VEGA:OTTMUSG00000036094,NCBI_Gene:224814,ENSEMBL:ENSMUSG00000032842	ATP-binding cassette%2c sub-family C (CFTR/MRP)%2c member 10	protein coding gene
PC4	Zfp318	7.345376966	8.327743429	UNC27921617	45.639772	17	MGI	46.383504	46.42092	NA	+	NA	MGI:1889348	VEGA:OTTMUSG00000023200,NCBI_Gene:57908,ENSEMBL:ENSMUSG00000015597	zinc finger protein 318	protein coding gene
PC4	Crip3	7.345376966	8.327743429	UNC27921617	45.639772	17	MGI	46.428195	46.43178	NA	+	NA	MGI:2152434	VEGA:OTTMUSG00000036861,NCBI_Gene:114570,ENSEMBL:ENSMUSG00000023968	cysteine-rich protein 3	protein coding gene
PC4	Slc22a7	7.345376966	8.327743429	UNC27921617	45.639772	17	MGI	46.432185	46.438477	NA	-	NA	MGI:1859559	NCBI_Gene:108114,ENSEMBL:ENSMUSG00000067144	solute carrier family 22 (organic anion transporter)%2c member 7	protein coding gene
PC4	Ttbk1	7.345376966	8.327743429	UNC27921617	45.639772	17	MGI	46.442448	46.487675	NA	-	NA	MGI:2147036	NCBI_Gene:106763,ENSEMBL:ENSMUSG00000015599	tau tubulin kinase 1	protein coding gene
PC4	Dnph1	7.345376966	8.327743429	UNC27921617	45.639772	17	MGI	46.496789	46.499618	NA	+	NA	MGI:3039376	NCBI_Gene:381101,ENSEMBL:ENSMUSG00000040658	2'-deoxynucleoside 5'-phosphate N-hydrolase 1	protein coding gene
PC4	Cul9	7.345376966	8.327743429	UNC27921617	45.639772	17	MGI	46.500572	46.546388	NA	-	NA	MGI:1925559	VEGA:OTTMUSG00000043230,NCBI_Gene:78309,ENSEMBL:ENSMUSG00000040327	cullin 9	protein coding gene
PC4	Srf	7.345376966	8.327743429	UNC27921617	45.639772	17	MGI	46.546838	46.557214	NA	-	NA	MGI:106658	NCBI_Gene:20807,ENSEMBL:ENSMUSG00000015605	serum response factor	protein coding gene
PC4	Ptk7	7.345376966	8.327743429	UNC27921617	45.639772	17	MGI	46.564451	46.630049	NA	-	NA	MGI:1918711	NCBI_Gene:71461,ENSEMBL:ENSMUSG00000023972	PTK7 protein tyrosine kinase 7	protein coding gene
PC4	Klc4	7.345376966	8.327743429	UNC27921617	45.639772	17	MGI	46.630624	46.646167	NA	-	NA	MGI:1922014	NCBI_Gene:74764,ENSEMBL:ENSMUSG00000003546	kinesin light chain 4	protein coding gene
PC4	Mrpl2	7.345376966	8.327743429	UNC27921617	45.639772	17	MGI	46.646172	46.650139	NA	+	NA	MGI:1351622	VEGA:OTTMUSG00000024284,NCBI_Gene:27398,ENSEMBL:ENSMUSG00000002767	mitochondrial ribosomal protein L2	protein coding gene
PC4	Cul7	7.345376966	8.327743429	UNC27921617	45.639772	17	MGI	46.650337	46.664364	NA	+	NA	MGI:1913765	VEGA:OTTMUSG00000024273,NCBI_Gene:66515,ENSEMBL:ENSMUSG00000038545	cullin 7	protein coding gene
PC4	Rrp36	7.345376966	8.327743429	UNC27921617	45.639772	17	MGI	46.667442	46.674285	NA	-	NA	MGI:2385053	NCBI_Gene:224823,ENSEMBL:ENSMUSG00000023971	ribosomal RNA processing 36 homolog (S. cerevisiae)	protein coding gene
PC4	Klhdc3	7.345376966	8.327743429	UNC27921617	45.639772	17	MGI	46.67455	46.68093	NA	-	NA	MGI:2651568	NCBI_Gene:71765,ENSEMBL:ENSMUSG00000063576	kelch domain containing 3	protein coding gene
PC4	Mea1	7.345376966	8.327743429	UNC27921617	45.639772	17	MGI	46.679138	46.683126	NA	+	NA	MGI:96957	NCBI_Gene:17256,ENSEMBL:ENSMUSG00000002768	male enhanced antigen 1	protein coding gene
PC4	Ppp2r5d	7.345376966	8.327743429	UNC27921617	45.639772	17	MGI	46.682991	46.70502	NA	-	NA	MGI:2388481	NCBI_Gene:21770,ENSEMBL:ENSMUSG00000059409	protein phosphatase 2%2c regulatory subunit B'%2c delta	protein coding gene
PC4	Pex6	7.345376966	8.327743429	UNC27921617	45.639772	17	MGI	46.711463	46.725541	NA	+	NA	MGI:2385054	VEGA:OTTMUSG00000026320,NCBI_Gene:224824,ENSEMBL:ENSMUSG00000002763	peroxisomal biogenesis factor 6	protein coding gene
PC4	Gnmt	7.345376966	8.327743429	UNC27921617	45.639772	17	MGI	46.725664	46.729189	NA	-	NA	MGI:1202304	VEGA:OTTMUSG00000026384,NCBI_Gene:14711,ENSEMBL:ENSMUSG00000002769	glycine N-methyltransferase	protein coding gene
PC4	Cnpy3	7.345376966	8.327743429	UNC27921617	45.639772	17	MGI	46.735705	46.752278	NA	-	NA	MGI:1919279	VEGA:OTTMUSG00000030981,NCBI_Gene:72029,ENSEMBL:ENSMUSG00000023973	canopy FGF signaling regulator 3	protein coding gene
PC4	Ptcra	7.345376966	8.327743429	UNC27921617	45.639772	17	MGI	46.755663	46.763712	NA	-	NA	MGI:104857	VEGA:OTTMUSG00000045088,NCBI_Gene:19208,ENSEMBL:ENSMUSG00000036858	pre T cell antigen receptor alpha	protein coding gene
PC4	Rpl7l1	7.345376966	8.327743429	UNC27921617	45.639772	17	MGI	46.773907	46.782656	NA	-	NA	MGI:1913479	NCBI_Gene:66229,ENSEMBL:ENSMUSG00000063888	ribosomal protein L7-like 1	protein coding gene
PC4	Bicral	7.345376966	8.327743429	UNC27921617	45.639772	17	MGI	46.798116	46.890355	NA	-	NA	MGI:2673855	NCBI_Gene:210982,ENSEMBL:ENSMUSG00000036568	BRD4 interacting chromatin remodeling complex associated protein like	protein coding gene
PC4	Tbcc	7.345376966	8.327743429	UNC27921617	45.639772	17	MGI	46.890621	46.892463	NA	+	NA	MGI:1919976	NCBI_Gene:72726,ENSEMBL:ENSMUSG00000036430	tubulin-specific chaperone C	protein coding gene
PC4	Prph2	7.345376966	8.327743429	UNC27921617	45.639772	17	MGI	46.910459	46.924933	NA	+	NA	MGI:102791	VEGA:OTTMUSG00000034269,NCBI_Gene:19133,ENSEMBL:ENSMUSG00000023978	peripherin 2	protein coding gene
PC4	Ubr2	7.345376966	8.327743429	UNC27921617	45.639772	17	MGI	46.928291	47.010775	NA	-	NA	MGI:1861099	NCBI_Gene:224826,ENSEMBL:ENSMUSG00000023977	ubiquitin protein ligase E3 component n-recognin 2	protein coding gene
PC4	Trerf1	7.345376966	8.327743429	UNC27921617	45.639772	17	MGI	47.140875	47.361958	NA	+	NA	MGI:2442086	VEGA:OTTMUSG00000046197,NCBI_Gene:224829,ENSEMBL:ENSMUSG00000064043	transcriptional regulating factor 1	protein coding gene
PC4	Mrps10	7.345376966	8.327743429	UNC27921617	45.639772	17	MGI	47.368887	47.381418	NA	+	NA	MGI:1928139	VEGA:OTTMUSG00000031581,NCBI_Gene:64657,ENSEMBL:ENSMUSG00000034729	mitochondrial ribosomal protein S10	protein coding gene
PC4	Guca1b	7.345376966	8.327743429	UNC27921617	45.639772	17	MGI	47.384694	47.392967	NA	+	NA	MGI:1194489	VEGA:OTTMUSG00000031580,NCBI_Gene:107477,ENSEMBL:ENSMUSG00000023979	guanylate cyclase activator 1B	protein coding gene
PC4	Guca1a	7.345376966	8.327743429	UNC27921617	45.639772	17	MGI	47.394557	47.413514	NA	-	NA	MGI:102770	NCBI_Gene:14913,ENSEMBL:ENSMUSG00000023982	guanylate cyclase activator 1a (retina)	protein coding gene
PC4	AI661453	7.345376966	8.327743429	UNC27921617	45.639772	17	MGI	47.436615	47.470638	NA	+	NA	MGI:2146908	VEGA:OTTMUSG00000028418,NCBI_Gene:224833,ENSEMBL:ENSMUSG00000034382	expressed sequence AI661453	protein coding gene
PC4	Taf8	7.345376966	8.327743429	UNC27921617	45.639772	17	MGI	47.483414	47.502321	NA	-	NA	MGI:1926879	NCBI_Gene:63856,ENSEMBL:ENSMUSG00000023980	TATA-box binding protein associated factor 8	protein coding gene
PC4	Ccnd3	7.345376966	8.327743429	UNC27921617	45.639772	17	MGI	47.505051	47.599691	NA	+	NA	MGI:88315	VEGA:OTTMUSG00000044411,NCBI_Gene:12445,ENSEMBL:ENSMUSG00000034165	cyclin D3	protein coding gene
PC4	Bysl	7.345376966	8.327743429	UNC27921617	45.639772	17	MGI	47.599331	47.611492	NA	-	NA	MGI:1858419	NCBI_Gene:53414,ENSEMBL:ENSMUSG00000023988	bystin-like	protein coding gene
PC4	Med20	7.345376966	8.327743429	UNC27921617	45.639772	17	MGI	47.611582	47.624418	NA	+	NA	MGI:1929648	VEGA:OTTMUSG00000037165,NCBI_Gene:56771,ENSEMBL:ENSMUSG00000092558	mediator complex subunit 20	protein coding gene
PC4	Usp49	7.345376966	8.327743429	UNC27921617	45.639772	17	MGI	47.63069	47.686738	NA	+	NA	MGI:2685391	VEGA:OTTMUSG00000018349,NCBI_Gene:224836,ENSEMBL:ENSMUSG00000090115	ubiquitin specific peptidase 49	protein coding gene
PC4	Tomm6	7.345376966	8.327743429	UNC27921617	45.639772	17	MGI	47.686645	47.688386	NA	-	NA	MGI:1913369	VEGA:OTTMUSG00000018357,NCBI_Gene:66119,ENSEMBL:ENSMUSG00000033475	translocase of outer mitochondrial membrane 6 homolog (yeast)	protein coding gene
PC4	Frs3	7.345376966	8.327743429	UNC27921617	45.639772	17	MGI	47.687605	47.704286	NA	+	NA	MGI:2135965	VEGA:OTTMUSG00000018351,NCBI_Gene:107971,ENSEMBL:ENSMUSG00000023266	fibroblast growth factor receptor substrate 3	protein coding gene
PC4	Prickle4	7.345376966	8.327743429	UNC27921617	45.639772	17	MGI	47.688474	47.694959	NA	-	NA	MGI:2685785	VEGA:OTTMUSG00000018353,NCBI_Gene:381104,ENSEMBL:ENSMUSG00000096549	prickle planar cell polarity protein 4	protein coding gene
PC4	Pgc	7.345376966	8.327743429	UNC27921617	45.639772	17	MGI	47.726842	47.734482	NA	+	NA	MGI:98909	VEGA:OTTMUSG00000018356,NCBI_Gene:109820,ENSEMBL:ENSMUSG00000023987	progastricsin (pepsinogen C)	protein coding gene
PC4	Tfeb	7.345376966	8.327743429	UNC27921617	45.639772	17	MGI	47.73703	47.792419	NA	+	NA	MGI:103270	VEGA:OTTMUSG00000018354,NCBI_Gene:21425,ENSEMBL:ENSMUSG00000023990	transcription factor EB	protein coding gene
PC4	Mdfi	7.345376966	8.327743429	UNC27921617	45.639772	17	MGI	47.815328	47.834691	NA	-	NA	MGI:107687	VEGA:OTTMUSG00000018352,NCBI_Gene:17240,ENSEMBL:ENSMUSG00000032717	MyoD family inhibitor	protein coding gene
PC4	Foxp4	7.345376966	8.327743429	UNC27921617	45.639772	17	MGI	47.867133	47.924645	NA	-	NA	MGI:1921373	VEGA:OTTMUSG00000018348,NCBI_Gene:74123,ENSEMBL:ENSMUSG00000023991	forkhead box P4	protein coding gene
