# Supplementary material for: Facial shape and allometry quantitative trait locus intervals in the Diversity Outbred mouse are enriched for known skeletal and facial development genes
Source: PLoS One. 2020 Jun 5;15(6):e0233377. doi: 10.1371/journal.pone.0233377 (PMC7274373; doi:10.1371/journal.pone.0233377)
Supplement: S2 File — Top 100 FDR q-value GO terms for the PC 1–5 QTL interval gene set (Molecular Signatures Database output file). (XLSX) [file pone.0233377.s006.xlsx]

## Sheet: overlap (4)
Overlap Results
Collection(s):	BP
# overlaps shown:	100
# genesets in collections:	7350
# genes in comparison (n):	232
# genes in universe (N):	38055
Gene Set Name	# Genes in Gene Set (K)	Description	# Genes in Overlap (k)	k/K	p-value	FDR q-value
GO_RESPONSE_TO_OXYGEN_CONTAINING_COMPOUND	1616	Any process that results in a change in state or activity of a cell or an organism (in terms of movement, secretion, enzyme production, gene expression, etc.) as a result of an oxygen-containing compound stimulus. [GOC:pr, GOC:TermGenie]	29	0.0179	2.23e-07	0.000938
GO_CELLULAR_RESPONSE_TO_NITROGEN_COMPOUND	634	Any process that results in a change in state or activity of a cell (in terms of movement, secretion, enzyme production, gene expression, etc.) as a result of a nitrogen compound stimulus. [GOC:pr, GOC:TermGenie]	17	0.0268	4.37e-07	0.000938
GO_CELLULAR_RESPONSE_TO_OXYGEN_CONTAINING_COMPOUND	1126	Any process that results in a change in state or activity of a cell (in terms of movement, secretion, enzyme production, gene expression, etc.) as a result of an oxygen-containing compound stimulus. [GOC:pr, GOC:TermGenie]	23	0.0204	4.96e-07	0.000938
GO_APOPTOTIC_PROCESS	1980	A programmed cell death process which begins when a cell receives an internal (e.g. DNA damage) or external signal (e.g. an extracellular death ligand), and proceeds through a series of biochemical events (signaling pathway phase) which trigger an execution phase. The execution phase is the last step of an apoptotic process, and is typically characterized by rounding-up of the cell, retraction of…	32	0.0162	5.1e-07	0.000938
GO_REGULATION_OF_CELL_DEATH	1723	Any process that modulates the rate or frequency of cell death. Cell death is the specific activation or halting of processes within a cell so that its vital functions markedly cease, rather than simply deteriorating gradually over time, which culminates in cell death. [GOC:dph, GOC:tb]	29	0.0168	8.23e-07	0.00108
GO_RESPONSE_TO_TOXIC_SUBSTANCE	521	Any process that results in a change in state or activity of a cell or an organism (in terms of movement, secretion, enzyme production, gene expression, etc.) as a result of a toxic stimulus. [GOC:lr]	15	0.0288	8.82e-07	0.00108
GO_RESPONSE_TO_ENDOGENOUS_STIMULUS	1648	Any process that results in a change in state or activity of a cell or an organism (in terms of movement, secretion, enzyme production, gene expression, etc.) as a result of a stimulus arising within the organism. [GOC:sm]	28	0.017	1.08e-06	0.00113
GO_POSITIVE_REGULATION_OF_BIOSYNTHETIC_PROCESS	1983	Any process that activates or increases the frequency, rate or extent of the chemical reactions and pathways resulting in the formation of substances. [GOC:go_curators]	31	0.0156	1.57e-06	0.00142
GO_ANIMAL_ORGAN_MORPHOGENESIS	1034	Morphogenesis of an animal organ. An organ is defined as a tissue or set of tissues that work together to perform a specific function or functions. Morphogenesis is the process in which anatomical structures are generated and organized. Organs are commonly observed as visibly distinct structures, but may also exist as loosely associated clusters of cells that work together to perform a specific f…	21	0.0203	1.74e-06	0.00142
GO_HOMEOSTATIC_PROCESS	1913	Any biological process involved in the maintenance of an internal steady state. [GOC:jl, ISBN:0395825172]	30	0.0157	2.21e-06	0.00162
GO_GROWTH	990	The increase in size or mass of an entire organism, a part of an organism or a cell. [GOC:bf, GOC:ma]	20	0.0202	3.36e-06	0.00225
GO_CELLULAR_RESPONSE_TO_PEPTIDE_HORMONE_STIMULUS	315	Any process that results in a change in state or activity of a cell (in terms of movement, secretion, enzyme production, gene expression, etc.) as a result of a peptide hormone stimulus. A peptide hormone is any of a class of peptides that are secreted into the blood stream and have endocrine functions in living animals. [GOC:mah]	11	0.0349	4.29e-06	0.00263
GO_CELLULAR_RESPONSE_TO_ENDOGENOUS_STIMULUS	1384	Any process that results in a change in state or activity of a cell (in terms of movement, secretion, enzyme production, gene expression, etc.) as a result of a stimulus arising within the organism. [GOC:mah]	24	0.0173	4.75e-06	0.00268
GO_TRANSMEMBRANE_TRANSPORT	1587	The process in which a solute is transported across a lipid bilayer, from one side of a membrane to the other. [GOC:dph, GOC:jid]	26	0.0164	5.16e-06	0.00269
GO_POSITIVE_REGULATION_OF_MULTICELLULAR_ORGANISMAL_PROCESS	1795	Any process that activates or increases the frequency, rate or extent of an organismal process, any of the processes pertinent to the function of an organism above the cellular level; includes the integrated processes of tissues and organs. [GOC:ai]	28	0.0156	5.48e-06	0.00269
GO_POSITIVE_REGULATION_OF_RNA_BIOSYNTHETIC_PROCESS	1600	Any process that activates or increases the frequency, rate or extent of RNA biosynthetic process. [GO:jl, GO_REF:0000058, GOC:TermGenie]	26	0.0163	5.96e-06	0.00274
GO_CELLULAR_RESPONSE_TO_INSULIN_STIMULUS	213	Any process that results in a change in state or activity of a cell (in terms of movement, secretion, enzyme production, gene expression, etc.) as a result of an insulin stimulus. Insulin is a polypeptide hormone produced by the islets of Langerhans of the pancreas in mammals, and by the homologous organs of other organisms. [GOC:mah, ISBN:0198506732]	9	0.0423	7.11e-06	0.00296
GO_REGULATION_OF_NEUROTRANSMITTER_LEVELS	333	Any process that modulates levels of neurotransmitter. [GOC:jl]	11	0.033	7.25e-06	0.00296
GO_REGULATION_OF_RESPONSE_TO_EXTERNAL_STIMULUS	787	Any process that modulates the frequency, rate or extent of a response to an external stimulus. [GOC:mah]	17	0.0216	7.91e-06	0.00306
GO_RESPONSE_TO_NITROGEN_COMPOUND	975	Any process that results in a change in state or activity of a cell or an organism (in terms of movement, secretion, enzyme production, gene expression, etc.) as a result of a nitrogen compound stimulus. [GOC:pr, GOC:TermGenie]	19	0.0195	9.88e-06	0.00363
GO_REPRODUCTION	1459	The production of new individuals that contain some portion of genetic material inherited from one or more parent organisms. [GOC:go_curators, GOC:isa_complete, GOC:jl, ISBN:0198506732]	24	0.0164	1.14e-05	0.00383
GO_POSITIVE_REGULATION_OF_GENE_EXPRESSION	1974	Any process that increases the frequency, rate or extent of gene expression. Gene expression is the process in which a gene's coding sequence is converted into a mature gene product or products (proteins or RNA). This includes the production of an RNA transcript as well as any processing to produce a mature RNA product or an mRNA or circRNA (for protein-coding genes) and the translation of that m…	29	0.0147	1.15e-05	0.00383
GO_PROTEIN_MODIFICATION_BY_SMALL_PROTEIN_CONJUGATION_OR_REMOVAL	1098	A protein modification process in which one or more groups of a small protein, such as ubiquitin or a ubiquitin-like protein, are covalently attached to or removed from a target protein. [GOC:mah]	20	0.0182	1.52e-05	0.00471
GO_RESPONSE_TO_PEPTIDE	505	Any process that results in a change in state or activity of a cell or an organism (in terms of movement, secretion, enzyme production, gene expression, etc.) as a result of a peptide stimulus. [GOC:pr, GOC:TermGenie]	13	0.0257	1.57e-05	0.00471
GO_DEVELOPMENTAL_GROWTH	663	The increase in size or mass of an entire organism, a part of an organism or a cell, where the increase in size or mass has the specific outcome of the progression of the organism over time from one condition to another. [GOC:go_curators]	15	0.0226	1.6e-05	0.00471
GO_CYTOKINE_PRODUCTION	759	The appearance of a cytokine due to biosynthesis or secretion following a cellular stimulus, resulting in an increase in its intracellular or extracellular levels. [GOC:add, ISBN:0781735149]	16	0.0211	1.98e-05	0.00559
GO_POSITIVE_REGULATION_OF_SIGNALING	1828	Any process that activates, maintains or increases the frequency, rate or extent of a signaling process. [GOC:mtg_signal]	27	0.0148	2.14e-05	0.00584
GO_CELLULAR_RESPONSE_TO_PEPTIDE	378	Any process that results in a change in state or activity of a cell (in terms of movement, secretion, enzyme production, gene expression, etc.) as a result of a peptide stimulus. [GOC:pr, GOC:TermGenie]	11	0.0291	2.35e-05	0.00617
GO_ENZYME_LINKED_RECEPTOR_PROTEIN_SIGNALING_PATHWAY	1043	Any series of molecular signals initiated by the binding of an extracellular ligand to a receptor on the surface of the target cell, where the receptor possesses catalytic activity or is closely associated with an enzyme such as a protein kinase, and ending with regulation of a downstream cellular process, e.g. transcription. [GOC:mah, GOC:signaling, ISBN:0185316194]	19	0.0182	2.5e-05	0.00629
GO_CELL_CYCLE	1847	The progression of biochemical and morphological phases and events that occur in a cell during successive cell replication or nuclear replication events. Canonically, the cell cycle comprises the replication and segregation of genetic material followed by the division of the cell, but in endocycles or syncytial cells nuclear replication or nuclear division may not be followed by cell division. [G…	27	0.0146	2.57e-05	0.00629
GO_PROTEOLYSIS	1762	The hydrolysis of proteins into smaller polypeptides and/or amino acids by cleavage of their peptide bonds. [GOC:bf, GOC:mah]	26	0.0148	3.13e-05	0.00742
GO_EMBRYO_DEVELOPMENT_ENDING_IN_BIRTH_OR_EGG_HATCHING	623	The process whose specific outcome is the progression of an embryo over time, from zygote formation until the end of the embryonic life stage. The end of the embryonic life stage is organism-specific and may be somewhat arbitrary; for mammals it is usually considered to be birth, for insects the hatching of the first instar larva from the eggshell. [GOC:go_curators, GOC:isa_complete, GOC:mtg_sens…	14	0.0225	3.31e-05	0.0076
GO_RESPONSE_TO_HORMONE	977	Any process that results in a change in state or activity of a cell or an organism (in terms of movement, secretion, enzyme production, gene expression, etc.) as a result of a hormone stimulus. [GOC:jl]	18	0.0184	3.54e-05	0.0077
GO_HYALURONAN_METABOLIC_PROCESS	11	The chemical reactions and pathways involving hyaluronan, the naturally occurring anionic form of hyaluronic acid, any member of a group of glycosaminoglycans, the repeat units of which consist of beta-1,4 linked D-glucuronyl-beta-(1,3)-N-acetyl-D-glucosamine. [GOC:mah, ISBN:0198506732]	3	0.2727	3.56e-05	0.0077
GO_ION_TRANSPORT	1677	The directed movement of charged atoms or small charged molecules into, out of or within a cell, or between cells, by means of some agent such as a transporter or pore. [GOC:ai]	25	0.0149	3.8e-05	0.00784
GO_DEPHOSPHORYLATION	473	The process of removing one or more phosphoric (ester or anhydride) residues from a molecule. [ISBN:0198506732]	12	0.0254	3.84e-05	0.00784
GO_RESPONSE_TO_INSULIN	269	Any process that results in a change in state or activity of a cell or an organism (in terms of movement, secretion, enzyme production, gene expression, etc.) as a result of an insulin stimulus. Insulin is a polypeptide hormone produced by the islets of Langerhans of the pancreas in mammals, and by the homologous organs of other organisms. [GOC:mah, ISBN:0198506732]	9	0.0335	4.49e-05	0.00893
GO_RESPONSE_TO_INORGANIC_SUBSTANCE	561	Any process that results in a change in state or activity of a cell or an organism (in terms of movement, secretion, enzyme production, gene expression, etc.) as a result of an inorganic substance stimulus. [GOC:sm]	13	0.0232	4.64e-05	0.00897
GO_POSITIVE_REGULATION_OF_CELLULAR_COMPONENT_ORGANIZATION	1191	Any process that activates or increases the frequency, rate or extent of a process involved in the formation, arrangement of constituent parts, or disassembly of cell structures, including the plasma membrane and any external encapsulating structures such as the cell wall and cell envelope. [GOC:ai]	20	0.0168	4.76e-05	0.00897
GO_TUBE_MORPHOGENESIS	916	The process in which the anatomical structures of a tube are generated and organized. Epithelial and endothelial tubes transport gases, liquids and cells from one site to another and form the basic structure of many organs and tissues, with tube shape and organization varying from the single-celled excretory organ in Caenorhabditis elegans to the branching trees of the mammalian kidney and insect…	17	0.0186	5.36e-05	0.00973
GO_REGULATION_OF_CELLULAR_COMPONENT_BIOGENESIS	917	Any process that modulates the frequency, rate or extent of cellular component biogenesis, a process that results in the biosynthesis of constituent macromolecules, assembly, and arrangement of constituent parts of a cellular component. [GOC:jl]	17	0.0185	5.43e-05	0.00973
GO_EYE_PHOTORECEPTOR_CELL_DEVELOPMENT	35	Development of a photoreceptor, a sensory cell in the eye that reacts to the presence of light. They usually contain a pigment that undergoes a chemical change when light is absorbed, thus stimulating a nerve. [GOC:jl, ISBN:0192800981]	4	0.1143	6.08e-05	0.0106
GO_NERVOUS_SYSTEM_PROCESS	1422	A organ system process carried out by any of the organs or tissues of neurological system. [GOC:ai, GOC:mtg_cardio]	22	0.0155	6.64e-05	0.0113
GO_REGULATION_OF_INTRACELLULAR_SIGNAL_TRANSDUCTION	1846	Any process that modulates the frequency, rate or extent of intracellular signal transduction. [GOC:dph, GOC:signaling, GOC:tb, GOC:TermGenie]	26	0.0141	6.75e-05	0.0113
GO_RESPONSE_TO_PEPTIDE_HORMONE	426	Any process that results in a change in state or activity of a cell or an organism (in terms of movement, secretion, enzyme production, gene expression, etc.) as a result of a peptide hormone stimulus. A peptide hormone is any of a class of peptides that are secreted into the blood stream and have endocrine functions in living animals. [PMID:11027914, PMID:15134857, Wikipedia:Peptide_hormone]	11	0.0258	6.9e-05	0.0113
GO_CELL_CELL_SIGNALING	1644	Any process that mediates the transfer of information from one cell to another. This process includes signal transduction in the receiving cell and, where applicable, release of a ligand and any processes that actively facilitate its transport and presentation to the receiving cell. Examples include signaling via soluble ligands, via cell adhesion molecules and via gap junctions. [GOC:dos, GOC:ma…	24	0.0146	7.56e-05	0.0119
GO_REGULATION_OF_SPHINGOLIPID_BIOSYNTHETIC_PROCESS	14	Any process that modulates the rate, frequency or extent of sphingolipid biosynthesis. Sphingolipid biosynthesis is the chemical reactions and pathways resulting in the formation of sphingolipids, any of a class of lipids containing the long-chain amine diol sphingosine or a closely related base (a sphingoid). [GOC:ascb_2009, GOC:dph, GOC:tb]	3	0.2143	7.75e-05	0.0119
GO_CELLULAR_AMIDE_METABOLIC_PROCESS	1039	The chemical reactions and pathways involving an amide, any derivative of an oxoacid in which an acidic hydroxy group has been replaced by an amino or substituted amino group, as carried out by individual cells. [CHEBI:32988]	18	0.0173	7.76e-05	0.0119
GO_ION_TRANSMEMBRANE_TRANSPORT	1138	A process in which an ion is transported across a membrane. [GOC:mah]	19	0.0167	7.96e-05	0.0119
GO_AXON_EXTENSION	117	Long distance growth of a single axon process involved in cellular development. [GOC:BHF, GOC:dgh, GOC:dph, GOC:jid, GOC:lm, GOC:rl]	6	0.0513	8.56e-05	0.0126
GO_SKELETAL_SYSTEM_DEVELOPMENT	517	The process whose specific outcome is the progression of the skeleton over time, from its formation to the mature structure. The skeleton is the bony framework of the body in vertebrates (endoskeleton) or the hard outer envelope of insects (exoskeleton or dermoskeleton). [GOC:dph, GOC:jid, GOC:tb, http://www.stedmans.com/]	12	0.0232	8.94e-05	0.0129
GO_REGULATION_OF_ANATOMICAL_STRUCTURE_MORPHOGENESIS	1153	Any process that modulates the frequency, rate or extent of anatomical structure morphogenesis. [GOC:mah]	19	0.0165	9.44e-05	0.0133
GO_CELLULAR_RESPONSE_TO_HORMONE_STIMULUS	692	Any process that results in a change in state or activity of a cell (in terms of movement, secretion, enzyme production, gene expression, etc.) as a result of a hormone stimulus. [GOC:mah]	14	0.0202	0.000101	0.014
GO_CELLULAR_HOMEOSTASIS	971	Any process involved in the maintenance of an internal steady state at the level of the cell. [GOC:isa_complete, GOC:jl, ISBN:0395825172]	17	0.0175	0.000108	0.0148
GO_LIPOXYGENASE_PATHWAY	16	The chemical reactions and pathways by which an unsaturated fatty acid (such as arachidonic acid or linolenic acid) is converted to other compounds, and in which the first step is hydroperoxide formation catalyzed by lipoxygenase. [GOC:mah, PMID:17163881]	3	0.1875	0.000118	0.0158
GO_SENSORY_ORGAN_DEVELOPMENT	535	The process whose specific outcome is the progression of sensory organs over time, from its formation to the mature structure. [GOC:go_curators]	12	0.0224	0.000123	0.0162
GO_CELLULAR_RESPONSE_TO_LIGHT_STIMULUS	128	Any process that results in a change in state or activity of a cell (in terms of movement, secretion, enzyme production, gene expression, etc.) as a result of a light stimulus, electromagnetic radiation of wavelengths classified as infrared, visible or ultraviolet light. [GOC:mah]	6	0.0469	0.00014	0.0178
GO_CARDIOVASCULAR_SYSTEM_DEVELOPMENT	806	The process whose specific outcome is the progression of the cardiovascular system over time, from its formation to the mature structure. The cardiovascular system is the anatomical system that has as its parts the heart and blood vessels. [GOC:mah, UBERON:0004535]	15	0.0186	0.000143	0.0178
GO_RESPONSE_TO_CYTOKINE	1192	Any process that results in a change in state or activity of a cell or an organism (in terms of movement, secretion, enzyme production, gene expression, etc.) as a result of a cytokine stimulus. [GOC:sl]	19	0.0159	0.000145	0.0178
GO_EPITHELIAL_TUBE_MORPHOGENESIS	314	The process in which the anatomical structures of a tube are generated and organized from an epithelium. Epithelial tubes transport gases, liquids and cells from one site to another and form the basic structure of many organs and tissues, with tube shape and organization varying from the single-celled excretory organ in Caenorhabditis elegans to the branching trees of the mammalian kidney and ins…	9	0.0287	0.000146	0.0178
GO_NEURON_DEVELOPMENT	1096	The process whose specific outcome is the progression of a neuron over time, from initial commitment of the cell to a specific fate, to the fully functional differentiated cell. [GOC:dph]	18	0.0164	0.000151	0.0181
GO_ORGANONITROGEN_COMPOUND_BIOSYNTHETIC_PROCESS	1839	The chemical reactions and pathways resulting in the formation of organonitrogen compound. [GOC:pr, GOC:TermGenie]	25	0.0136	0.000162	0.0184
GO_MESENCHYMAL_CELL_PROLIFERATION	45	The multiplication or reproduction of cells, resulting in the expansion of a mesenchymal cell population. A mesenchymal cell is a cell that normally gives rise to other cells that are organized as three-dimensional masses, rather than sheets. [GOC:dph, GOC:tb]	4	0.0889	0.000165	0.0184
GO_REGULATION_OF_TRANSPORT	1842	Any process that modulates the frequency, rate or extent of the directed movement of substances (such as macromolecules, small molecules, ions) into, out of or within a cell, or between cells, by means of some agent such as a transporter or pore. [GOC:ai]	25	0.0136	0.000166	0.0184
GO_TUBE_DEVELOPMENT	1105	The process whose specific outcome is the progression of a tube over time, from its initial formation to a mature structure. Epithelial and endothelial tubes transport gases, liquids and cells from one site to another and form the basic structure of many organs and tissues including lung and trachea, kidney, the mammary gland, the vascular system and the gastrointestinal and urinary-genital tract…	18	0.0163	0.000166	0.0184
GO_SENSORY_ORGAN_MORPHOGENESIS	253	Morphogenesis of a sensory organ. A sensory organ is defined as a tissue or set of tissues that work together to receive and transmit signals from external or internal stimuli. Morphogenesis is the process in which anatomical structures are generated and organized. Organs are commonly observed as visibly distinct structures, but may also exist as loosely associated clusters of cells that work tog…	8	0.0316	0.000175	0.0184
GO_CELLULAR_RESPONSE_TO_RADIATION	190	Any process that results in a change in state or activity of a cell (in terms of movement, secretion, enzyme production, gene expression, etc.) as a result of an electromagnetic radiation stimulus. Electromagnetic radiation is a propagating wave in space with electric and magnetic components. These components oscillate at right angles to each other and to the direction of propagation. [GOC:mah]	7	0.0368	0.000176	0.0184
GO_NEGATIVE_REGULATION_OF_BIOSYNTHETIC_PROCESS	1631	Any process that stops, prevents, or reduces the rate of the chemical reactions and pathways resulting in the formation of substances. [GOC:go_curators]	23	0.0141	0.000178	0.0184
GO_ESTABLISHMENT_OR_MAINTENANCE_OF_BIPOLAR_CELL_POLARITY	46	Any cellular process that results in the specification, formation or maintenance of a bipolar intracellular organization or cell growth patterns. [GOC:dph, GOC:vw]	4	0.087	0.00018	0.0184
GO_EYE_PHOTORECEPTOR_CELL_DIFFERENTIATION	46	The process in which a relatively unspecialized cell acquires the specialized features of a photoreceptor cell, as found in the eye, the primary visual organ of most organisms. [GOC:go_curators]	4	0.087	0.00018	0.0184
GO_NEUROTRANSMITTER_METABOLIC_PROCESS	134	The chemical reactions and pathways involving neurotransmitters, any of a group of substances that are released on excitation from the axon terminal of a presynaptic neuron of the central or peripheral nervous system and travel across the synaptic cleft to either excite or inhibit the target cell. [CHEBI:25512, GOC:jl]	6	0.0448	0.00018	0.0184
GO_RESPONSE_TO_GROWTH_FACTOR	732	Any process that results in a change in state or activity of a cell or an organism (in terms of movement, secretion, enzyme production, gene expression, etc.) as a result of a growth factor stimulus. [GOC:BHF, GOC:mah]	14	0.0191	0.000181	0.0184
GO_PHOTORECEPTOR_CELL_DEVELOPMENT	47	Development of a photoreceptor, a cell that responds to incident electromagnetic radiation, particularly visible light. [GOC:go_curators]	4	0.0851	0.000195	0.0195
GO_POSITIVE_REGULATION_OF_PROTEIN_MODIFICATION_PROCESS	1221	Any process that activates or increases the frequency, rate or extent of the covalent alteration of one or more amino acid residues within a protein. [GOC:mah, GOC:tb]	19	0.0156	0.000196	0.0195
GO_POLARIZED_EPITHELIAL_CELL_DIFFERENTIATION	19	The process in which a relatively unspecialized cell acquires specialized features of a polarized epithelial cell. The polarized epithelial cell can be any of the cells within an epithelium where the epithelial sheet is oriented with respect to the planar axis. [GOC:mah]	3	0.1579	0.000202	0.0198
GO_INORGANIC_ION_TRANSMEMBRANE_TRANSPORT	834	The process in which an inorganic ion is transported across a membrane. [GOC:mah]	15	0.018	0.000207	0.02
GO_INSULIN_RECEPTOR_SIGNALING_PATHWAY	139	The series of molecular signals generated as a consequence of the insulin receptor binding to insulin. [GOC:ceb]	6	0.0432	0.00022	0.021
GO_COCHLEA_DEVELOPMENT	49	The progression of the cochlea over time from its formation to the mature structure. The cochlea is the snail-shaped portion of the inner ear that is responsible for the detection of sound. [GOC:dph, GOC:tb]	4	0.0816	0.00023	0.0217
GO_TISSUE_MORPHOGENESIS	661	The process in which the anatomical structures of a tissue are generated and organized. [GOC:dph, GOC:jid]	13	0.0197	0.000235	0.0217
GO_MUCOPOLYSACCHARIDE_METABOLIC_PROCESS	20	The chemical reactions and pathways involving mucopolysaccharide. [GO_REF:0000068, GOC:dph, GOC:TermGenie, PMID:4236091]	3	0.15	0.000236	0.0217
GO_REGULATION_OF_POSTSYNAPTIC_MEMBRANE_POTENTIAL	143	Any process that modulates the potential difference across a post-synaptic membrane. [GOC:dph, GOC:ef]	6	0.042	0.000256	0.0233
GO_CONNECTIVE_TISSUE_DEVELOPMENT	269	The progression of a connective tissue over time, from its formation to the mature structure. [GOC:BHF]	8	0.0297	0.000265	0.0238
GO_MELANIN_BIOSYNTHETIC_PROCESS	21	The chemical reactions and pathways resulting in the formation of melanins, pigments largely of animal origin. High molecular weight polymers of indole quinone, they are irregular polymeric structures and are divided into three groups: allomelanins in the plant kingdom and eumelanins and phaeomelanins in the animal kingdom. [CHEBI:25179, GOC:curators]	3	0.1429	0.000274	0.024
GO_MYELOID_CELL_HOMEOSTASIS	145	The process of regulating the proliferation and elimination of myeloid cells such that the total number of myeloid cells within a whole or part of an organism is stable over time in the absence of an outside stimulus. [CL:0000763, GOC:add]	6	0.0414	0.000276	0.024
GO_REGULATION_OF_DEFENSE_RESPONSE	764	Any process that modulates the frequency, rate or extent of a defense response. [GOC:mah]	14	0.0183	0.000279	0.024
GO_ESTABLISHMENT_OR_MAINTENANCE_OF_CELL_POLARITY	205	Any cellular process that results in the specification, formation or maintenance of anisotropic intracellular organization or cell growth patterns. [GOC:mah]	7	0.0341	0.00028	0.024
GO_CELLULAR_RESPONSE_TO_ACID_CHEMICAL	206	Any process that results in a change in state or activity of a cell (in terms of movement, secretion, enzyme production, gene expression, etc.) as a result of a stimulus by the chemical structure of the anion portion of the dissociated acid (rather than the acid acting as a proton donor). The acid chemical may be in gaseous, liquid or solid form. [GOC:go_curators, GOC:mah, http://en.wikipedia.org…	7	0.034	0.000289	0.024
GO_AMIDE_BIOSYNTHETIC_PROCESS	861	The chemical reactions and pathways resulting in the formation of an amide, any derivative of an oxoacid in which an acidic hydroxy group has been replaced by an amino or substituted amino group. [CHEBI:32988]	15	0.0174	0.00029	0.024
GO_IN_UTERO_EMBRYONIC_DEVELOPMENT	345	The process whose specific outcome is the progression of the embryo in the uterus over time, from formation of the zygote in the oviduct, to birth. An example of this process is found in Mus musculus. [GOC:go_curators, GOC:mtg_sensu]	9	0.0261	0.000292	0.024
GO_CARTILAGE_DEVELOPMENT	207	The process whose specific outcome is the progression of a cartilage element over time, from its formation to the mature structure. Cartilage elements are skeletal elements that consist of connective tissue dominated by extracellular matrix containing collagen type II and large amounts of proteoglycan, particularly chondroitin sulfate. [DOI:10.1371/journal.pone.0051070, GOC:cjm, http://www.oneloo…	7	0.0338	0.000297	0.024
GO_TRANSMEMBRANE_RECEPTOR_PROTEIN_SERINE_THREONINE_KINASE_SIGNALING_PATHWAY	347	A series of molecular signals initiated by the binding of an extracellular ligand to a receptor on the surface of the target cell where the receptor possesses serine/threonine kinase activity, and ending with regulation of a downstream cellular process, e.g. transcription. [GOC:mah, GOC:signaling]	9	0.0259	0.000305	0.024
GO_EYE_MORPHOGENESIS	148	The process in which the anatomical structures of the eye are generated and organized. [GOC:jid, GOC:mtg_sensu]	6	0.0405	0.000308	0.024
GO_REGULATION_OF_G_PROTEIN_COUPLED_RECEPTOR_SIGNALING_PATHWAY	148	Any process that modulates the frequency, rate or extent of G protein-coupled receptor signaling pathway. [GOC:go_curators]	6	0.0405	0.000308	0.024
GO_ORGANONITROGEN_COMPOUND_CATABOLIC_PROCESS	1268	The chemical reactions and pathways resulting in the breakdown of organonitrogen compound. [GOC:pr, GOC:TermGenie]	19	0.015	0.000314	0.024
GO_POSITIVE_REGULATION_OF_CYCLASE_ACTIVITY	22	Any process that activates or increases the activity of a cyclase. [GOC:mah]	3	0.1364	0.000316	0.024
GO_POSITIVE_REGULATION_OF_LYASE_ACTIVITY	22	Any process that activates or increases the frequency, rate or extent of lyase activity, the catalysis of the cleavage of C-C, C-O, C-N and other bonds by other means than by hydrolysis or oxidation, or conversely adding a group to a double bond. [GOC:ai]	3	0.1364	0.000316	0.024
GO_RESPONSE_TO_CALCIUM_ION	149	Any process that results in a change in state or activity of a cell or an organism (in terms of movement, secretion, enzyme production, gene expression, etc.) as a result of a calcium ion stimulus. [GOC:ai]	6	0.0403	0.00032	0.024
GO_MACROMOLECULE_CATABOLIC_PROCESS	1375	The chemical reactions and pathways resulting in the breakdown of a macromolecule, any molecule of high relative molecular mass, the structure of which essentially comprises the multiple repetition of units derived, actually or conceptually, from molecules of low relative molecular mass. [CHEBI:33694, GOC:mah]	20	0.0145	0.00032	0.024
GO_BONE_DEVELOPMENT	212	The process whose specific outcome is the progression of bone over time, from its formation to the mature structure. Bone is the hard skeletal connective tissue consisting of both mineral and cellular components. [GOC:dph]	7	0.033	0.000343	0.0254
GO_REPRODUCTIVE_SYSTEM_DEVELOPMENT	431	The progression of the reproductive system over time from its formation to the mature structure. The reproductive system consists of the organs that function in reproduction. [GOC:dph]	10	0.0232	0.000345	0.0254
Gene/Gene Set Overlap Matrix
Entrez Gene Id	Gene Symbol	Gene Description	GO_RESPONSE_TO_OXYGEN_CONTAINING_COMPOUND	GO_CELLULAR_RESPONSE_TO_NITROGEN_COMPOUND	GO_CELLULAR_RESPONSE_TO_OXYGEN_CONTAINING_COMPOUND	GO_APOPTOTIC_PROCESS	GO_REGULATION_OF_CELL_DEATH	GO_RESPONSE_TO_TOXIC_SUBSTANCE	GO_RESPONSE_TO_ENDOGENOUS_STIMULUS	GO_POSITIVE_REGULATION_OF_BIOSYNTHETIC_PROCESS	GO_ANIMAL_ORGAN_MORPHOGENESIS	GO_HOMEOSTATIC_PROCESS	GO_GROWTH	GO_CELLULAR_RESPONSE_TO_PEPTIDE_HORMONE_STIMULUS	GO_CELLULAR_RESPONSE_TO_ENDOGENOUS_STIMULUS	GO_TRANSMEMBRANE_TRANSPORT	GO_POSITIVE_REGULATION_OF_MULTICELLULAR_ORGANISMAL_PROCESS	GO_POSITIVE_REGULATION_OF_RNA_BIOSYNTHETIC_PROCESS	GO_CELLULAR_RESPONSE_TO_INSULIN_STIMULUS	GO_REGULATION_OF_NEUROTRANSMITTER_LEVELS	GO_REGULATION_OF_RESPONSE_TO_EXTERNAL_STIMULUS	GO_RESPONSE_TO_NITROGEN_COMPOUND	GO_REPRODUCTION	GO_POSITIVE_REGULATION_OF_GENE_EXPRESSION	GO_PROTEIN_MODIFICATION_BY_SMALL_PROTEIN_CONJUGATION_OR_REMOVAL	GO_RESPONSE_TO_PEPTIDE	GO_DEVELOPMENTAL_GROWTH	GO_CYTOKINE_PRODUCTION	GO_POSITIVE_REGULATION_OF_SIGNALING	GO_CELLULAR_RESPONSE_TO_PEPTIDE	GO_ENZYME_LINKED_RECEPTOR_PROTEIN_SIGNALING_PATHWAY	GO_CELL_CYCLE	GO_PROTEOLYSIS	GO_EMBRYO_DEVELOPMENT_ENDING_IN_BIRTH_OR_EGG_HATCHING	GO_RESPONSE_TO_HORMONE	GO_HYALURONAN_METABOLIC_PROCESS	GO_ION_TRANSPORT	GO_DEPHOSPHORYLATION	GO_RESPONSE_TO_INSULIN	GO_RESPONSE_TO_INORGANIC_SUBSTANCE	GO_POSITIVE_REGULATION_OF_CELLULAR_COMPONENT_ORGANIZATION	GO_TUBE_MORPHOGENESIS	GO_REGULATION_OF_CELLULAR_COMPONENT_BIOGENESIS	GO_EYE_PHOTORECEPTOR_CELL_DEVELOPMENT	GO_NERVOUS_SYSTEM_PROCESS	GO_REGULATION_OF_INTRACELLULAR_SIGNAL_TRANSDUCTION	GO_RESPONSE_TO_PEPTIDE_HORMONE	GO_CELL_CELL_SIGNALING	GO_REGULATION_OF_SPHINGOLIPID_BIOSYNTHETIC_PROCESS
6772	STAT1	signal transducer and activator of transcription 1 [Source:HGNC Symbol;Acc:HGNC:11362]	GO_RESPONSE_TO_OXYGEN_CONTAINING_COMPOUND	GO_CELLULAR_RESPONSE_TO_NITROGEN_COMPOUND	GO_CELLULAR_RESPONSE_TO_OXYGEN_CONTAINING_COMPOUND	GO_APOPTOTIC_PROCESS	GO_REGULATION_OF_CELL_DEATH	GO_RESPONSE_TO_TOXIC_SUBSTANCE	GO_RESPONSE_TO_ENDOGENOUS_STIMULUS	GO_POSITIVE_REGULATION_OF_BIOSYNTHETIC_PROCESS	GO_ANIMAL_ORGAN_MORPHOGENESIS	GO_HOMEOSTATIC_PROCESS		GO_CELLULAR_RESPONSE_TO_PEPTIDE_HORMONE_STIMULUS	GO_CELLULAR_RESPONSE_TO_ENDOGENOUS_STIMULUS		GO_POSITIVE_REGULATION_OF_MULTICELLULAR_ORGANISMAL_PROCESS	GO_POSITIVE_REGULATION_OF_RNA_BIOSYNTHETIC_PROCESS	GO_CELLULAR_RESPONSE_TO_INSULIN_STIMULUS		GO_REGULATION_OF_RESPONSE_TO_EXTERNAL_STIMULUS	GO_RESPONSE_TO_NITROGEN_COMPOUND		GO_POSITIVE_REGULATION_OF_GENE_EXPRESSION		GO_RESPONSE_TO_PEPTIDE		GO_CYTOKINE_PRODUCTION		GO_CELLULAR_RESPONSE_TO_PEPTIDE					GO_RESPONSE_TO_HORMONE				GO_RESPONSE_TO_INSULIN	GO_RESPONSE_TO_INORGANIC_SUBSTANCE		GO_TUBE_MORPHOGENESIS				GO_REGULATION_OF_INTRACELLULAR_SIGNAL_TRANSDUCTION	GO_RESPONSE_TO_PEPTIDE_HORMONE
2660	MSTN	myostatin [Source:HGNC Symbol;Acc:HGNC:4223]	GO_RESPONSE_TO_OXYGEN_CONTAINING_COMPOUND	GO_CELLULAR_RESPONSE_TO_NITROGEN_COMPOUND	GO_CELLULAR_RESPONSE_TO_OXYGEN_CONTAINING_COMPOUND	GO_APOPTOTIC_PROCESS	GO_REGULATION_OF_CELL_DEATH	GO_RESPONSE_TO_TOXIC_SUBSTANCE	GO_RESPONSE_TO_ENDOGENOUS_STIMULUS	GO_POSITIVE_REGULATION_OF_BIOSYNTHETIC_PROCESS		GO_HOMEOSTATIC_PROCESS	GO_GROWTH	GO_CELLULAR_RESPONSE_TO_PEPTIDE_HORMONE_STIMULUS	GO_CELLULAR_RESPONSE_TO_ENDOGENOUS_STIMULUS			GO_POSITIVE_REGULATION_OF_RNA_BIOSYNTHETIC_PROCESS	GO_CELLULAR_RESPONSE_TO_INSULIN_STIMULUS		GO_REGULATION_OF_RESPONSE_TO_EXTERNAL_STIMULUS	GO_RESPONSE_TO_NITROGEN_COMPOUND	GO_REPRODUCTION	GO_POSITIVE_REGULATION_OF_GENE_EXPRESSION		GO_RESPONSE_TO_PEPTIDE	GO_DEVELOPMENTAL_GROWTH		GO_POSITIVE_REGULATION_OF_SIGNALING	GO_CELLULAR_RESPONSE_TO_PEPTIDE	GO_ENZYME_LINKED_RECEPTOR_PROTEIN_SIGNALING_PATHWAY				GO_RESPONSE_TO_HORMONE				GO_RESPONSE_TO_INSULIN		GO_POSITIVE_REGULATION_OF_CELLULAR_COMPONENT_ORGANIZATION		GO_REGULATION_OF_CELLULAR_COMPONENT_BIOGENESIS			GO_REGULATION_OF_INTRACELLULAR_SIGNAL_TRANSDUCTION	GO_RESPONSE_TO_PEPTIDE_HORMONE
5580	PRKCD	protein kinase C delta [Source:HGNC Symbol;Acc:HGNC:9399]	GO_RESPONSE_TO_OXYGEN_CONTAINING_COMPOUND	GO_CELLULAR_RESPONSE_TO_NITROGEN_COMPOUND	GO_CELLULAR_RESPONSE_TO_OXYGEN_CONTAINING_COMPOUND	GO_APOPTOTIC_PROCESS	GO_REGULATION_OF_CELL_DEATH	GO_RESPONSE_TO_TOXIC_SUBSTANCE	GO_RESPONSE_TO_ENDOGENOUS_STIMULUS	GO_POSITIVE_REGULATION_OF_BIOSYNTHETIC_PROCESS				GO_CELLULAR_RESPONSE_TO_PEPTIDE_HORMONE_STIMULUS	GO_CELLULAR_RESPONSE_TO_ENDOGENOUS_STIMULUS				GO_CELLULAR_RESPONSE_TO_INSULIN_STIMULUS		GO_REGULATION_OF_RESPONSE_TO_EXTERNAL_STIMULUS	GO_RESPONSE_TO_NITROGEN_COMPOUND				GO_RESPONSE_TO_PEPTIDE		GO_CYTOKINE_PRODUCTION	GO_POSITIVE_REGULATION_OF_SIGNALING	GO_CELLULAR_RESPONSE_TO_PEPTIDE	GO_ENZYME_LINKED_RECEPTOR_PROTEIN_SIGNALING_PATHWAY	GO_CELL_CYCLE			GO_RESPONSE_TO_HORMONE		GO_ION_TRANSPORT	GO_DEPHOSPHORYLATION	GO_RESPONSE_TO_INSULIN	GO_RESPONSE_TO_INORGANIC_SUBSTANCE	GO_POSITIVE_REGULATION_OF_CELLULAR_COMPONENT_ORGANIZATION		GO_REGULATION_OF_CELLULAR_COMPONENT_BIOGENESIS			GO_REGULATION_OF_INTRACELLULAR_SIGNAL_TRANSDUCTION	GO_RESPONSE_TO_PEPTIDE_HORMONE		GO_REGULATION_OF_SPHINGOLIPID_BIOSYNTHETIC_PROCESS
55829	SELENOS	selenoprotein S [Source:HGNC Symbol;Acc:HGNC:30396]	GO_RESPONSE_TO_OXYGEN_CONTAINING_COMPOUND	GO_CELLULAR_RESPONSE_TO_NITROGEN_COMPOUND	GO_CELLULAR_RESPONSE_TO_OXYGEN_CONTAINING_COMPOUND	GO_APOPTOTIC_PROCESS	GO_REGULATION_OF_CELL_DEATH	GO_RESPONSE_TO_TOXIC_SUBSTANCE	GO_RESPONSE_TO_ENDOGENOUS_STIMULUS			GO_HOMEOSTATIC_PROCESS		GO_CELLULAR_RESPONSE_TO_PEPTIDE_HORMONE_STIMULUS	GO_CELLULAR_RESPONSE_TO_ENDOGENOUS_STIMULUS	GO_TRANSMEMBRANE_TRANSPORT			GO_CELLULAR_RESPONSE_TO_INSULIN_STIMULUS	GO_REGULATION_OF_NEUROTRANSMITTER_LEVELS	GO_REGULATION_OF_RESPONSE_TO_EXTERNAL_STIMULUS	GO_RESPONSE_TO_NITROGEN_COMPOUND			GO_PROTEIN_MODIFICATION_BY_SMALL_PROTEIN_CONJUGATION_OR_REMOVAL	GO_RESPONSE_TO_PEPTIDE		GO_CYTOKINE_PRODUCTION		GO_CELLULAR_RESPONSE_TO_PEPTIDE			GO_PROTEOLYSIS		GO_RESPONSE_TO_HORMONE				GO_RESPONSE_TO_INSULIN							GO_REGULATION_OF_INTRACELLULAR_SIGNAL_TRANSDUCTION	GO_RESPONSE_TO_PEPTIDE_HORMONE
5166	PDK4	pyruvate dehydrogenase kinase 4 [Source:HGNC Symbol;Acc:HGNC:8812]	GO_RESPONSE_TO_OXYGEN_CONTAINING_COMPOUND	GO_CELLULAR_RESPONSE_TO_NITROGEN_COMPOUND	GO_CELLULAR_RESPONSE_TO_OXYGEN_CONTAINING_COMPOUND	GO_APOPTOTIC_PROCESS	GO_REGULATION_OF_CELL_DEATH		GO_RESPONSE_TO_ENDOGENOUS_STIMULUS			GO_HOMEOSTATIC_PROCESS		GO_CELLULAR_RESPONSE_TO_PEPTIDE_HORMONE_STIMULUS	GO_CELLULAR_RESPONSE_TO_ENDOGENOUS_STIMULUS				GO_CELLULAR_RESPONSE_TO_INSULIN_STIMULUS			GO_RESPONSE_TO_NITROGEN_COMPOUND				GO_RESPONSE_TO_PEPTIDE				GO_CELLULAR_RESPONSE_TO_PEPTIDE	GO_ENZYME_LINKED_RECEPTOR_PROTEIN_SIGNALING_PATHWAY				GO_RESPONSE_TO_HORMONE				GO_RESPONSE_TO_INSULIN								GO_RESPONSE_TO_PEPTIDE_HORMONE
26060	APPL1	adaptor protein, phosphotyrosine interacting with PH domain and leucine zipper 1 [Source:HGNC Symbol;Acc:HGNC:24035]	GO_RESPONSE_TO_OXYGEN_CONTAINING_COMPOUND	GO_CELLULAR_RESPONSE_TO_NITROGEN_COMPOUND	GO_CELLULAR_RESPONSE_TO_OXYGEN_CONTAINING_COMPOUND	GO_APOPTOTIC_PROCESS			GO_RESPONSE_TO_ENDOGENOUS_STIMULUS	GO_POSITIVE_REGULATION_OF_BIOSYNTHETIC_PROCESS				GO_CELLULAR_RESPONSE_TO_PEPTIDE_HORMONE_STIMULUS	GO_CELLULAR_RESPONSE_TO_ENDOGENOUS_STIMULUS	GO_TRANSMEMBRANE_TRANSPORT	GO_POSITIVE_REGULATION_OF_MULTICELLULAR_ORGANISMAL_PROCESS		GO_CELLULAR_RESPONSE_TO_INSULIN_STIMULUS		GO_REGULATION_OF_RESPONSE_TO_EXTERNAL_STIMULUS	GO_RESPONSE_TO_NITROGEN_COMPOUND				GO_RESPONSE_TO_PEPTIDE		GO_CYTOKINE_PRODUCTION		GO_CELLULAR_RESPONSE_TO_PEPTIDE	GO_ENZYME_LINKED_RECEPTOR_PROTEIN_SIGNALING_PATHWAY	GO_CELL_CYCLE			GO_RESPONSE_TO_HORMONE				GO_RESPONSE_TO_INSULIN		GO_POSITIVE_REGULATION_OF_CELLULAR_COMPONENT_ORGANIZATION						GO_RESPONSE_TO_PEPTIDE_HORMONE
1139	CHRNA7	cholinergic receptor nicotinic alpha 7 subunit [Source:HGNC Symbol;Acc:HGNC:1960]	GO_RESPONSE_TO_OXYGEN_CONTAINING_COMPOUND	GO_CELLULAR_RESPONSE_TO_NITROGEN_COMPOUND	GO_CELLULAR_RESPONSE_TO_OXYGEN_CONTAINING_COMPOUND		GO_REGULATION_OF_CELL_DEATH	GO_RESPONSE_TO_TOXIC_SUBSTANCE	GO_RESPONSE_TO_ENDOGENOUS_STIMULUS			GO_HOMEOSTATIC_PROCESS			GO_CELLULAR_RESPONSE_TO_ENDOGENOUS_STIMULUS	GO_TRANSMEMBRANE_TRANSPORT	GO_POSITIVE_REGULATION_OF_MULTICELLULAR_ORGANISMAL_PROCESS					GO_RESPONSE_TO_NITROGEN_COMPOUND				GO_RESPONSE_TO_PEPTIDE		GO_CYTOKINE_PRODUCTION	GO_POSITIVE_REGULATION_OF_SIGNALING						GO_RESPONSE_TO_HORMONE		GO_ION_TRANSPORT					GO_TUBE_MORPHOGENESIS			GO_NERVOUS_SYSTEM_PROCESS	GO_REGULATION_OF_INTRACELLULAR_SIGNAL_TRANSDUCTION		GO_CELL_CELL_SIGNALING
23175	LPIN1	lipin 1 [Source:HGNC Symbol;Acc:HGNC:13345]	GO_RESPONSE_TO_OXYGEN_CONTAINING_COMPOUND	GO_CELLULAR_RESPONSE_TO_NITROGEN_COMPOUND	GO_CELLULAR_RESPONSE_TO_OXYGEN_CONTAINING_COMPOUND				GO_RESPONSE_TO_ENDOGENOUS_STIMULUS	GO_POSITIVE_REGULATION_OF_BIOSYNTHETIC_PROCESS		GO_HOMEOSTATIC_PROCESS		GO_CELLULAR_RESPONSE_TO_PEPTIDE_HORMONE_STIMULUS	GO_CELLULAR_RESPONSE_TO_ENDOGENOUS_STIMULUS		GO_POSITIVE_REGULATION_OF_MULTICELLULAR_ORGANISMAL_PROCESS	GO_POSITIVE_REGULATION_OF_RNA_BIOSYNTHETIC_PROCESS	GO_CELLULAR_RESPONSE_TO_INSULIN_STIMULUS			GO_RESPONSE_TO_NITROGEN_COMPOUND		GO_POSITIVE_REGULATION_OF_GENE_EXPRESSION		GO_RESPONSE_TO_PEPTIDE				GO_CELLULAR_RESPONSE_TO_PEPTIDE		GO_CELL_CYCLE			GO_RESPONSE_TO_HORMONE			GO_DEPHOSPHORYLATION	GO_RESPONSE_TO_INSULIN								GO_RESPONSE_TO_PEPTIDE_HORMONE
988	CDC5L	cell division cycle 5 like [Source:HGNC Symbol;Acc:HGNC:1743]	GO_RESPONSE_TO_OXYGEN_CONTAINING_COMPOUND	GO_CELLULAR_RESPONSE_TO_NITROGEN_COMPOUND	GO_CELLULAR_RESPONSE_TO_OXYGEN_CONTAINING_COMPOUND				GO_RESPONSE_TO_ENDOGENOUS_STIMULUS	GO_POSITIVE_REGULATION_OF_BIOSYNTHETIC_PROCESS				GO_CELLULAR_RESPONSE_TO_PEPTIDE_HORMONE_STIMULUS	GO_CELLULAR_RESPONSE_TO_ENDOGENOUS_STIMULUS			GO_POSITIVE_REGULATION_OF_RNA_BIOSYNTHETIC_PROCESS				GO_RESPONSE_TO_NITROGEN_COMPOUND		GO_POSITIVE_REGULATION_OF_GENE_EXPRESSION		GO_RESPONSE_TO_PEPTIDE				GO_CELLULAR_RESPONSE_TO_PEPTIDE		GO_CELL_CYCLE			GO_RESPONSE_TO_HORMONE												GO_RESPONSE_TO_PEPTIDE_HORMONE
1278	COL1A2	collagen type I alpha 2 chain [Source:HGNC Symbol;Acc:HGNC:2198]	GO_RESPONSE_TO_OXYGEN_CONTAINING_COMPOUND	GO_CELLULAR_RESPONSE_TO_NITROGEN_COMPOUND	GO_CELLULAR_RESPONSE_TO_OXYGEN_CONTAINING_COMPOUND				GO_RESPONSE_TO_ENDOGENOUS_STIMULUS		GO_ANIMAL_ORGAN_MORPHOGENESIS				GO_CELLULAR_RESPONSE_TO_ENDOGENOUS_STIMULUS							GO_RESPONSE_TO_NITROGEN_COMPOUND									GO_ENZYME_LINKED_RECEPTOR_PROTEIN_SIGNALING_PATHWAY
245973	ATP6V1C2	ATPase H+ transporting V1 subunit C2 [Source:HGNC Symbol;Acc:HGNC:18264]	GO_RESPONSE_TO_OXYGEN_CONTAINING_COMPOUND	GO_CELLULAR_RESPONSE_TO_NITROGEN_COMPOUND	GO_CELLULAR_RESPONSE_TO_OXYGEN_CONTAINING_COMPOUND				GO_RESPONSE_TO_ENDOGENOUS_STIMULUS			GO_HOMEOSTATIC_PROCESS		GO_CELLULAR_RESPONSE_TO_PEPTIDE_HORMONE_STIMULUS	GO_CELLULAR_RESPONSE_TO_ENDOGENOUS_STIMULUS	GO_TRANSMEMBRANE_TRANSPORT			GO_CELLULAR_RESPONSE_TO_INSULIN_STIMULUS			GO_RESPONSE_TO_NITROGEN_COMPOUND				GO_RESPONSE_TO_PEPTIDE			GO_POSITIVE_REGULATION_OF_SIGNALING	GO_CELLULAR_RESPONSE_TO_PEPTIDE	GO_ENZYME_LINKED_RECEPTOR_PROTEIN_SIGNALING_PATHWAY				GO_RESPONSE_TO_HORMONE		GO_ION_TRANSPORT		GO_RESPONSE_TO_INSULIN								GO_RESPONSE_TO_PEPTIDE_HORMONE	GO_CELL_CELL_SIGNALING
9475	ROCK2	Rho associated coiled-coil containing protein kinase 2 [Source:HGNC Symbol;Acc:HGNC:10252]	GO_RESPONSE_TO_OXYGEN_CONTAINING_COMPOUND	GO_CELLULAR_RESPONSE_TO_NITROGEN_COMPOUND	GO_CELLULAR_RESPONSE_TO_OXYGEN_CONTAINING_COMPOUND				GO_RESPONSE_TO_ENDOGENOUS_STIMULUS					GO_CELLULAR_RESPONSE_TO_PEPTIDE_HORMONE_STIMULUS	GO_CELLULAR_RESPONSE_TO_ENDOGENOUS_STIMULUS		GO_POSITIVE_REGULATION_OF_MULTICELLULAR_ORGANISMAL_PROCESS			GO_REGULATION_OF_NEUROTRANSMITTER_LEVELS		GO_RESPONSE_TO_NITROGEN_COMPOUND		GO_POSITIVE_REGULATION_OF_GENE_EXPRESSION		GO_RESPONSE_TO_PEPTIDE		GO_CYTOKINE_PRODUCTION	GO_POSITIVE_REGULATION_OF_SIGNALING	GO_CELLULAR_RESPONSE_TO_PEPTIDE	GO_ENZYME_LINKED_RECEPTOR_PROTEIN_SIGNALING_PATHWAY	GO_CELL_CYCLE	GO_PROTEOLYSIS		GO_RESPONSE_TO_HORMONE			GO_DEPHOSPHORYLATION			GO_POSITIVE_REGULATION_OF_CELLULAR_COMPONENT_ORGANIZATION	GO_TUBE_MORPHOGENESIS	GO_REGULATION_OF_CELLULAR_COMPONENT_BIOGENESIS		GO_NERVOUS_SYSTEM_PROCESS	GO_REGULATION_OF_INTRACELLULAR_SIGNAL_TRANSDUCTION	GO_RESPONSE_TO_PEPTIDE_HORMONE
896	CCND3	cyclin D3 [Source:HGNC Symbol;Acc:HGNC:1585]	GO_RESPONSE_TO_OXYGEN_CONTAINING_COMPOUND	GO_CELLULAR_RESPONSE_TO_NITROGEN_COMPOUND	GO_CELLULAR_RESPONSE_TO_OXYGEN_CONTAINING_COMPOUND				GO_RESPONSE_TO_ENDOGENOUS_STIMULUS					GO_CELLULAR_RESPONSE_TO_PEPTIDE_HORMONE_STIMULUS	GO_CELLULAR_RESPONSE_TO_ENDOGENOUS_STIMULUS				GO_CELLULAR_RESPONSE_TO_INSULIN_STIMULUS			GO_RESPONSE_TO_NITROGEN_COMPOUND				GO_RESPONSE_TO_PEPTIDE				GO_CELLULAR_RESPONSE_TO_PEPTIDE	GO_ENZYME_LINKED_RECEPTOR_PROTEIN_SIGNALING_PATHWAY	GO_CELL_CYCLE			GO_RESPONSE_TO_HORMONE				GO_RESPONSE_TO_INSULIN								GO_RESPONSE_TO_PEPTIDE_HORMONE
23304	UBR2	ubiquitin protein ligase E3 component n-recognin 2 [Source:HGNC Symbol;Acc:HGNC:21289]	GO_RESPONSE_TO_OXYGEN_CONTAINING_COMPOUND	GO_CELLULAR_RESPONSE_TO_NITROGEN_COMPOUND	GO_CELLULAR_RESPONSE_TO_OXYGEN_CONTAINING_COMPOUND				GO_RESPONSE_TO_ENDOGENOUS_STIMULUS						GO_CELLULAR_RESPONSE_TO_ENDOGENOUS_STIMULUS							GO_RESPONSE_TO_NITROGEN_COMPOUND	GO_REPRODUCTION		GO_PROTEIN_MODIFICATION_BY_SMALL_PROTEIN_CONJUGATION_OR_REMOVAL							GO_CELL_CYCLE	GO_PROTEOLYSIS													GO_REGULATION_OF_INTRACELLULAR_SIGNAL_TRANSDUCTION
57539	WDR35	WD repeat domain 35 [Source:HGNC Symbol;Acc:HGNC:29250]	GO_RESPONSE_TO_OXYGEN_CONTAINING_COMPOUND		GO_CELLULAR_RESPONSE_TO_OXYGEN_CONTAINING_COMPOUND	GO_APOPTOTIC_PROCESS	GO_REGULATION_OF_CELL_DEATH	GO_RESPONSE_TO_TOXIC_SUBSTANCE				GO_HOMEOSTATIC_PROCESS								GO_REGULATION_OF_NEUROTRANSMITTER_LEVELS									GO_POSITIVE_REGULATION_OF_SIGNALING				GO_PROTEOLYSIS								GO_POSITIVE_REGULATION_OF_CELLULAR_COMPONENT_ORGANIZATION
10105	PPIF	peptidylprolyl isomerase F [Source:HGNC Symbol;Acc:HGNC:9259]	GO_RESPONSE_TO_OXYGEN_CONTAINING_COMPOUND		GO_CELLULAR_RESPONSE_TO_OXYGEN_CONTAINING_COMPOUND	GO_APOPTOTIC_PROCESS	GO_REGULATION_OF_CELL_DEATH	GO_RESPONSE_TO_TOXIC_SUBSTANCE								GO_TRANSMEMBRANE_TRANSPORT													GO_POSITIVE_REGULATION_OF_SIGNALING								GO_ION_TRANSPORT			GO_RESPONSE_TO_INORGANIC_SUBSTANCE	GO_POSITIVE_REGULATION_OF_CELLULAR_COMPONENT_ORGANIZATION					GO_REGULATION_OF_INTRACELLULAR_SIGNAL_TRANSDUCTION
388	RHOB	ras homolog family member B [Source:HGNC Symbol;Acc:HGNC:668]	GO_RESPONSE_TO_OXYGEN_CONTAINING_COMPOUND		GO_CELLULAR_RESPONSE_TO_OXYGEN_CONTAINING_COMPOUND	GO_APOPTOTIC_PROCESS	GO_REGULATION_OF_CELL_DEATH	GO_RESPONSE_TO_TOXIC_SUBSTANCE									GO_POSITIVE_REGULATION_OF_MULTICELLULAR_ORGANISMAL_PROCESS															GO_CELL_CYCLE								GO_RESPONSE_TO_INORGANIC_SUBSTANCE		GO_TUBE_MORPHOGENESIS				GO_REGULATION_OF_INTRACELLULAR_SIGNAL_TRANSDUCTION
7474	WNT5A	Wnt family member 5A [Source:HGNC Symbol;Acc:HGNC:12784]	GO_RESPONSE_TO_OXYGEN_CONTAINING_COMPOUND		GO_CELLULAR_RESPONSE_TO_OXYGEN_CONTAINING_COMPOUND	GO_APOPTOTIC_PROCESS	GO_REGULATION_OF_CELL_DEATH		GO_RESPONSE_TO_ENDOGENOUS_STIMULUS	GO_POSITIVE_REGULATION_OF_BIOSYNTHETIC_PROCESS	GO_ANIMAL_ORGAN_MORPHOGENESIS	GO_HOMEOSTATIC_PROCESS	GO_GROWTH		GO_CELLULAR_RESPONSE_TO_ENDOGENOUS_STIMULUS		GO_POSITIVE_REGULATION_OF_MULTICELLULAR_ORGANISMAL_PROCESS	GO_POSITIVE_REGULATION_OF_RNA_BIOSYNTHETIC_PROCESS			GO_REGULATION_OF_RESPONSE_TO_EXTERNAL_STIMULUS		GO_REPRODUCTION	GO_POSITIVE_REGULATION_OF_GENE_EXPRESSION			GO_DEVELOPMENTAL_GROWTH	GO_CYTOKINE_PRODUCTION	GO_POSITIVE_REGULATION_OF_SIGNALING		GO_ENZYME_LINKED_RECEPTOR_PROTEIN_SIGNALING_PATHWAY	GO_CELL_CYCLE		GO_EMBRYO_DEVELOPMENT_ENDING_IN_BIRTH_OR_EGG_HATCHING						GO_RESPONSE_TO_INORGANIC_SUBSTANCE	GO_POSITIVE_REGULATION_OF_CELLULAR_COMPONENT_ORGANIZATION	GO_TUBE_MORPHOGENESIS	GO_REGULATION_OF_CELLULAR_COMPONENT_BIOGENESIS			GO_REGULATION_OF_INTRACELLULAR_SIGNAL_TRANSDUCTION		GO_CELL_CELL_SIGNALING
130497	OSR1	odd-skipped related transcription factor 1 [Source:HGNC Symbol;Acc:HGNC:8111]	GO_RESPONSE_TO_OXYGEN_CONTAINING_COMPOUND		GO_CELLULAR_RESPONSE_TO_OXYGEN_CONTAINING_COMPOUND	GO_APOPTOTIC_PROCESS	GO_REGULATION_OF_CELL_DEATH			GO_POSITIVE_REGULATION_OF_BIOSYNTHETIC_PROCESS	GO_ANIMAL_ORGAN_MORPHOGENESIS					GO_TRANSMEMBRANE_TRANSPORT	GO_POSITIVE_REGULATION_OF_MULTICELLULAR_ORGANISMAL_PROCESS	GO_POSITIVE_REGULATION_OF_RNA_BIOSYNTHETIC_PROCESS					GO_REPRODUCTION	GO_POSITIVE_REGULATION_OF_GENE_EXPRESSION										GO_EMBRYO_DEVELOPMENT_ENDING_IN_BIRTH_OR_EGG_HATCHING			GO_ION_TRANSPORT					GO_TUBE_MORPHOGENESIS
6722	SRF	serum response factor [Source:HGNC Symbol;Acc:HGNC:11291]	GO_RESPONSE_TO_OXYGEN_CONTAINING_COMPOUND		GO_CELLULAR_RESPONSE_TO_OXYGEN_CONTAINING_COMPOUND			GO_RESPONSE_TO_TOXIC_SUBSTANCE	GO_RESPONSE_TO_ENDOGENOUS_STIMULUS	GO_POSITIVE_REGULATION_OF_BIOSYNTHETIC_PROCESS	GO_ANIMAL_ORGAN_MORPHOGENESIS	GO_HOMEOSTATIC_PROCESS	GO_GROWTH				GO_POSITIVE_REGULATION_OF_MULTICELLULAR_ORGANISMAL_PROCESS	GO_POSITIVE_REGULATION_OF_RNA_BIOSYNTHETIC_PROCESS						GO_POSITIVE_REGULATION_OF_GENE_EXPRESSION			GO_DEVELOPMENTAL_GROWTH							GO_EMBRYO_DEVELOPMENT_ENDING_IN_BIRTH_OR_EGG_HATCHING	GO_RESPONSE_TO_HORMONE						GO_POSITIVE_REGULATION_OF_CELLULAR_COMPONENT_ORGANIZATION	GO_TUBE_MORPHOGENESIS	GO_REGULATION_OF_CELLULAR_COMPONENT_BIOGENESIS		GO_NERVOUS_SYSTEM_PROCESS			GO_CELL_CELL_SIGNALING
5754	PTK7	protein tyrosine kinase 7 (inactive) [Source:HGNC Symbol;Acc:HGNC:9618]	GO_RESPONSE_TO_OXYGEN_CONTAINING_COMPOUND		GO_CELLULAR_RESPONSE_TO_OXYGEN_CONTAINING_COMPOUND						GO_ANIMAL_ORGAN_MORPHOGENESIS		GO_GROWTH				GO_POSITIVE_REGULATION_OF_MULTICELLULAR_ORGANISMAL_PROCESS										GO_DEVELOPMENTAL_GROWTH		GO_POSITIVE_REGULATION_OF_SIGNALING					GO_EMBRYO_DEVELOPMENT_ENDING_IN_BIRTH_OR_EGG_HATCHING							GO_POSITIVE_REGULATION_OF_CELLULAR_COMPONENT_ORGANIZATION	GO_TUBE_MORPHOGENESIS						GO_CELL_CELL_SIGNALING
2030	SLC29A1	solute carrier family 29 member 1 (Augustine blood group) [Source:HGNC Symbol;Acc:HGNC:11003]	GO_RESPONSE_TO_OXYGEN_CONTAINING_COMPOUND		GO_CELLULAR_RESPONSE_TO_OXYGEN_CONTAINING_COMPOUND							GO_HOMEOSTATIC_PROCESS				GO_TRANSMEMBRANE_TRANSPORT				GO_REGULATION_OF_NEUROTRANSMITTER_LEVELS																									GO_NERVOUS_SYSTEM_PROCESS			GO_CELL_CELL_SIGNALING
2850	GPR27	G protein-coupled receptor 27 [Source:HGNC Symbol;Acc:HGNC:4482]	GO_RESPONSE_TO_OXYGEN_CONTAINING_COMPOUND		GO_CELLULAR_RESPONSE_TO_OXYGEN_CONTAINING_COMPOUND							GO_HOMEOSTATIC_PROCESS																	GO_POSITIVE_REGULATION_OF_SIGNALING																			GO_CELL_CELL_SIGNALING
3778	KCNMA1	potassium calcium-activated channel subfamily M alpha 1 [Source:HGNC Symbol;Acc:HGNC:6284]	GO_RESPONSE_TO_OXYGEN_CONTAINING_COMPOUND			GO_APOPTOTIC_PROCESS	GO_REGULATION_OF_CELL_DEATH	GO_RESPONSE_TO_TOXIC_SUBSTANCE				GO_HOMEOSTATIC_PROCESS				GO_TRANSMEMBRANE_TRANSPORT																					GO_ION_TRANSPORT			GO_RESPONSE_TO_INORGANIC_SUBSTANCE
27086	FOXP1	forkhead box P1 [Source:HGNC Symbol;Acc:HGNC:3823]	GO_RESPONSE_TO_OXYGEN_CONTAINING_COMPOUND			GO_APOPTOTIC_PROCESS	GO_REGULATION_OF_CELL_DEATH		GO_RESPONSE_TO_ENDOGENOUS_STIMULUS						GO_CELLULAR_RESPONSE_TO_ENDOGENOUS_STIMULUS		GO_POSITIVE_REGULATION_OF_MULTICELLULAR_ORGANISMAL_PROCESS				GO_REGULATION_OF_RESPONSE_TO_EXTERNAL_STIMULUS							GO_CYTOKINE_PRODUCTION	GO_POSITIVE_REGULATION_OF_SIGNALING						GO_RESPONSE_TO_HORMONE							GO_TUBE_MORPHOGENESIS
799	CALCR	calcitonin receptor [Source:HGNC Symbol;Acc:HGNC:1440]	GO_RESPONSE_TO_OXYGEN_CONTAINING_COMPOUND				GO_REGULATION_OF_CELL_DEATH		GO_RESPONSE_TO_ENDOGENOUS_STIMULUS			GO_HOMEOSTATIC_PROCESS				GO_TRANSMEMBRANE_TRANSPORT						GO_RESPONSE_TO_NITROGEN_COMPOUND		GO_POSITIVE_REGULATION_OF_GENE_EXPRESSION		GO_RESPONSE_TO_PEPTIDE			GO_POSITIVE_REGULATION_OF_SIGNALING						GO_RESPONSE_TO_HORMONE		GO_ION_TRANSPORT									GO_REGULATION_OF_INTRACELLULAR_SIGNAL_TRANSDUCTION
6382	SDC1	syndecan 1 [Source:HGNC Symbol;Acc:HGNC:10658]	GO_RESPONSE_TO_OXYGEN_CONTAINING_COMPOUND					GO_RESPONSE_TO_TOXIC_SUBSTANCE	GO_RESPONSE_TO_ENDOGENOUS_STIMULUS		GO_ANIMAL_ORGAN_MORPHOGENESIS											GO_RESPONSE_TO_NITROGEN_COMPOUND	GO_REPRODUCTION												GO_RESPONSE_TO_HORMONE					GO_RESPONSE_TO_INORGANIC_SUBSTANCE	GO_POSITIVE_REGULATION_OF_CELLULAR_COMPONENT_ORGANIZATION		GO_REGULATION_OF_CELLULAR_COMPONENT_BIOGENESIS					GO_CELL_CELL_SIGNALING
5444	PON1	paraoxonase 1 [Source:HGNC Symbol;Acc:HGNC:9204]	GO_RESPONSE_TO_OXYGEN_CONTAINING_COMPOUND					GO_RESPONSE_TO_TOXIC_SUBSTANCE																														GO_DEPHOSPHORYLATION		GO_RESPONSE_TO_INORGANIC_SUBSTANCE
7337	UBE3A	ubiquitin protein ligase E3A [Source:HGNC Symbol;Acc:HGNC:12496]	GO_RESPONSE_TO_OXYGEN_CONTAINING_COMPOUND						GO_RESPONSE_TO_ENDOGENOUS_STIMULUS						GO_CELLULAR_RESPONSE_TO_ENDOGENOUS_STIMULUS										GO_PROTEIN_MODIFICATION_BY_SMALL_PROTEIN_CONJUGATION_OR_REMOVAL								GO_PROTEOLYSIS		GO_RESPONSE_TO_HORMONE
2562	GABRB3	gamma-aminobutyric acid type A receptor beta3 subunit [Source:HGNC Symbol;Acc:HGNC:4083]		GO_CELLULAR_RESPONSE_TO_NITROGEN_COMPOUND		GO_APOPTOTIC_PROCESS	GO_REGULATION_OF_CELL_DEATH		GO_RESPONSE_TO_ENDOGENOUS_STIMULUS						GO_CELLULAR_RESPONSE_TO_ENDOGENOUS_STIMULUS	GO_TRANSMEMBRANE_TRANSPORT						GO_RESPONSE_TO_NITROGEN_COMPOUND															GO_ION_TRANSPORT								GO_NERVOUS_SYSTEM_PROCESS			GO_CELL_CELL_SIGNALING
201626	PDE12	phosphodiesterase 12 [Source:HGNC Symbol;Acc:HGNC:25386]		GO_CELLULAR_RESPONSE_TO_NITROGEN_COMPOUND			GO_REGULATION_OF_CELL_DEATH															GO_RESPONSE_TO_NITROGEN_COMPOUND
56160	NSMCE3	NSE3 homolog, SMC5-SMC6 complex component [Source:HGNC Symbol;Acc:HGNC:7677]		GO_CELLULAR_RESPONSE_TO_NITROGEN_COMPOUND									GO_GROWTH									GO_RESPONSE_TO_NITROGEN_COMPOUND			GO_PROTEIN_MODIFICATION_BY_SMALL_PROTEIN_CONJUGATION_OR_REMOVAL															GO_RESPONSE_TO_INORGANIC_SUBSTANCE
151449	GDF7	growth differentiation factor 7 [Source:HGNC Symbol;Acc:HGNC:4222]				GO_APOPTOTIC_PROCESS	GO_REGULATION_OF_CELL_DEATH		GO_RESPONSE_TO_ENDOGENOUS_STIMULUS	GO_POSITIVE_REGULATION_OF_BIOSYNTHETIC_PROCESS	GO_ANIMAL_ORGAN_MORPHOGENESIS				GO_CELLULAR_RESPONSE_TO_ENDOGENOUS_STIMULUS		GO_POSITIVE_REGULATION_OF_MULTICELLULAR_ORGANISMAL_PROCESS	GO_POSITIVE_REGULATION_OF_RNA_BIOSYNTHETIC_PROCESS					GO_REPRODUCTION	GO_POSITIVE_REGULATION_OF_GENE_EXPRESSION					GO_POSITIVE_REGULATION_OF_SIGNALING		GO_ENZYME_LINKED_RECEPTOR_PROTEIN_SIGNALING_PATHWAY			GO_EMBRYO_DEVELOPMENT_ENDING_IN_BIRTH_OR_EGG_HATCHING								GO_TUBE_MORPHOGENESIS				GO_REGULATION_OF_INTRACELLULAR_SIGNAL_TRANSDUCTION
3326	HSP90AB1	heat shock protein 90 alpha family class B member 1 [Source:HGNC Symbol;Acc:HGNC:5258]				GO_APOPTOTIC_PROCESS	GO_REGULATION_OF_CELL_DEATH		GO_RESPONSE_TO_ENDOGENOUS_STIMULUS	GO_POSITIVE_REGULATION_OF_BIOSYNTHETIC_PROCESS		GO_HOMEOSTATIC_PROCESS	GO_GROWTH		GO_CELLULAR_RESPONSE_TO_ENDOGENOUS_STIMULUS					GO_REGULATION_OF_NEUROTRANSMITTER_LEVELS			GO_REPRODUCTION		GO_PROTEIN_MODIFICATION_BY_SMALL_PROTEIN_CONJUGATION_OR_REMOVAL		GO_DEVELOPMENTAL_GROWTH	GO_CYTOKINE_PRODUCTION	GO_POSITIVE_REGULATION_OF_SIGNALING		GO_ENZYME_LINKED_RECEPTOR_PROTEIN_SIGNALING_PATHWAY	GO_CELL_CYCLE	GO_PROTEOLYSIS					GO_DEPHOSPHORYLATION								GO_REGULATION_OF_INTRACELLULAR_SIGNAL_TRANSDUCTION
7422	VEGFA	vascular endothelial growth factor A [Source:HGNC Symbol;Acc:HGNC:12680]				GO_APOPTOTIC_PROCESS	GO_REGULATION_OF_CELL_DEATH			GO_POSITIVE_REGULATION_OF_BIOSYNTHETIC_PROCESS	GO_ANIMAL_ORGAN_MORPHOGENESIS	GO_HOMEOSTATIC_PROCESS	GO_GROWTH				GO_POSITIVE_REGULATION_OF_MULTICELLULAR_ORGANISMAL_PROCESS	GO_POSITIVE_REGULATION_OF_RNA_BIOSYNTHETIC_PROCESS			GO_REGULATION_OF_RESPONSE_TO_EXTERNAL_STIMULUS		GO_REPRODUCTION	GO_POSITIVE_REGULATION_OF_GENE_EXPRESSION			GO_DEVELOPMENTAL_GROWTH		GO_POSITIVE_REGULATION_OF_SIGNALING		GO_ENZYME_LINKED_RECEPTOR_PROTEIN_SIGNALING_PATHWAY		GO_PROTEOLYSIS	GO_EMBRYO_DEVELOPMENT_ENDING_IN_BIRTH_OR_EGG_HATCHING							GO_POSITIVE_REGULATION_OF_CELLULAR_COMPONENT_ORGANIZATION	GO_TUBE_MORPHOGENESIS	GO_REGULATION_OF_CELLULAR_COMPONENT_BIOGENESIS	GO_EYE_PHOTORECEPTOR_CELL_DEVELOPMENT		GO_REGULATION_OF_INTRACELLULAR_SIGNAL_TRANSDUCTION
23429	RYBP	RING1 and YY1 binding protein [Source:HGNC Symbol;Acc:HGNC:10480]				GO_APOPTOTIC_PROCESS	GO_REGULATION_OF_CELL_DEATH			GO_POSITIVE_REGULATION_OF_BIOSYNTHETIC_PROCESS								GO_POSITIVE_REGULATION_OF_RNA_BIOSYNTHETIC_PROCESS						GO_POSITIVE_REGULATION_OF_GENE_EXPRESSION	GO_PROTEIN_MODIFICATION_BY_SMALL_PROTEIN_CONJUGATION_OR_REMOVAL							GO_CELL_CYCLE	GO_PROTEOLYSIS
378	ARF4	ADP ribosylation factor 4 [Source:HGNC Symbol;Acc:HGNC:655]				GO_APOPTOTIC_PROCESS	GO_REGULATION_OF_CELL_DEATH			GO_POSITIVE_REGULATION_OF_BIOSYNTHETIC_PROCESS								GO_POSITIVE_REGULATION_OF_RNA_BIOSYNTHETIC_PROCESS						GO_POSITIVE_REGULATION_OF_GENE_EXPRESSION							GO_ENZYME_LINKED_RECEPTOR_PROTEIN_SIGNALING_PATHWAY														GO_NERVOUS_SYSTEM_PROCESS
9231	DLG5	discs large MAGUK scaffold protein 5 [Source:HGNC Symbol;Acc:HGNC:2904]				GO_APOPTOTIC_PROCESS	GO_REGULATION_OF_CELL_DEATH				GO_ANIMAL_ORGAN_MORPHOGENESIS						GO_POSITIVE_REGULATION_OF_MULTICELLULAR_ORGANISMAL_PROCESS												GO_POSITIVE_REGULATION_OF_SIGNALING												GO_POSITIVE_REGULATION_OF_CELLULAR_COMPONENT_ORGANIZATION	GO_TUBE_MORPHOGENESIS	GO_REGULATION_OF_CELLULAR_COMPONENT_BIOGENESIS			GO_REGULATION_OF_INTRACELLULAR_SIGNAL_TRANSDUCTION
220	ALDH1A3	aldehyde dehydrogenase 1 family member A3 [Source:HGNC Symbol;Acc:HGNC:409]				GO_APOPTOTIC_PROCESS	GO_REGULATION_OF_CELL_DEATH				GO_ANIMAL_ORGAN_MORPHOGENESIS																																		GO_NERVOUS_SYSTEM_PROCESS
60675	PROK2	prokineticin 2 [Source:HGNC Symbol;Acc:HGNC:18455]				GO_APOPTOTIC_PROCESS	GO_REGULATION_OF_CELL_DEATH					GO_HOMEOSTATIC_PROCESS					GO_POSITIVE_REGULATION_OF_MULTICELLULAR_ORGANISMAL_PROCESS						GO_REPRODUCTION						GO_POSITIVE_REGULATION_OF_SIGNALING													GO_TUBE_MORPHOGENESIS			GO_NERVOUS_SYSTEM_PROCESS	GO_REGULATION_OF_INTRACELLULAR_SIGNAL_TRANSDUCTION
7417	VDAC2	voltage dependent anion channel 2 [Source:HGNC Symbol;Acc:HGNC:12672]				GO_APOPTOTIC_PROCESS	GO_REGULATION_OF_CELL_DEATH									GO_TRANSMEMBRANE_TRANSPORT							GO_REPRODUCTION														GO_ION_TRANSPORT						GO_REGULATION_OF_CELLULAR_COMPONENT_BIOGENESIS			GO_REGULATION_OF_INTRACELLULAR_SIGNAL_TRANSDUCTION
2558	GABRA5	gamma-aminobutyric acid type A receptor alpha5 subunit [Source:HGNC Symbol;Acc:HGNC:4079]				GO_APOPTOTIC_PROCESS	GO_REGULATION_OF_CELL_DEATH									GO_TRANSMEMBRANE_TRANSPORT																					GO_ION_TRANSPORT								GO_NERVOUS_SYSTEM_PROCESS			GO_CELL_CELL_SIGNALING
50650	ARHGEF3	Rho guanine nucleotide exchange factor 3 [Source:HGNC Symbol;Acc:HGNC:683]				GO_APOPTOTIC_PROCESS	GO_REGULATION_OF_CELL_DEATH																																							GO_REGULATION_OF_INTRACELLULAR_SIGNAL_TRANSDUCTION
171558	PTCRA	pre T cell antigen receptor alpha [Source:HGNC Symbol;Acc:HGNC:21290]				GO_APOPTOTIC_PROCESS	GO_REGULATION_OF_CELL_DEATH
64342	HS1BP3	HCLS1 binding protein 3 [Source:HGNC Symbol;Acc:HGNC:24979]				GO_APOPTOTIC_PROCESS	GO_REGULATION_OF_CELL_DEATH
23089	PEG10	paternally expressed 10 [Source:HGNC Symbol;Acc:HGNC:14005]				GO_APOPTOTIC_PROCESS			GO_RESPONSE_TO_ENDOGENOUS_STIMULUS						GO_CELLULAR_RESPONSE_TO_ENDOGENOUS_STIMULUS																GO_ENZYME_LINKED_RECEPTOR_PROTEIN_SIGNALING_PATHWAY
100288687	DUX4	double homeobox 4 [Source:HGNC Symbol;Acc:HGNC:50800]				GO_APOPTOTIC_PROCESS				GO_POSITIVE_REGULATION_OF_BIOSYNTHETIC_PROCESS								GO_POSITIVE_REGULATION_OF_RNA_BIOSYNTHETIC_PROCESS						GO_POSITIVE_REGULATION_OF_GENE_EXPRESSION								GO_CELL_CYCLE
2792	GNGT1	G protein subunit gamma transducin 1 [Source:HGNC Symbol;Acc:HGNC:4411]				GO_APOPTOTIC_PROCESS					GO_ANIMAL_ORGAN_MORPHOGENESIS																																	GO_EYE_PHOTORECEPTOR_CELL_DEVELOPMENT
58515	SELENOK	selenoprotein K [Source:HGNC Symbol;Acc:HGNC:30394]				GO_APOPTOTIC_PROCESS						GO_HOMEOSTATIC_PROCESS					GO_POSITIVE_REGULATION_OF_MULTICELLULAR_ORGANISMAL_PROCESS				GO_REGULATION_OF_RESPONSE_TO_EXTERNAL_STIMULUS							GO_CYTOKINE_PRODUCTION									GO_ION_TRANSPORT									GO_REGULATION_OF_INTRACELLULAR_SIGNAL_TRANSDUCTION
11188	NISCH	nischarin [Source:HGNC Symbol;Acc:HGNC:18006]				GO_APOPTOTIC_PROCESS																																										GO_CELL_CELL_SIGNALING
55607	PPP1R9A	protein phosphatase 1 regulatory subunit 9A [Source:HGNC Symbol;Acc:HGNC:14946]						GO_RESPONSE_TO_TOXIC_SUBSTANCE									GO_POSITIVE_REGULATION_OF_MULTICELLULAR_ORGANISMAL_PROCESS			GO_REGULATION_OF_NEUROTRANSMITTER_LEVELS									GO_POSITIVE_REGULATION_OF_SIGNALING												GO_POSITIVE_REGULATION_OF_CELLULAR_COMPONENT_ORGANIZATION		GO_REGULATION_OF_CELLULAR_COMPONENT_BIOGENESIS		GO_NERVOUS_SYSTEM_PROCESS			GO_CELL_CELL_SIGNALING
5446	PON3	paraoxonase 3 [Source:HGNC Symbol;Acc:HGNC:9206]						GO_RESPONSE_TO_TOXIC_SUBSTANCE																														GO_DEPHOSPHORYLATION
5445	PON2	paraoxonase 2 [Source:HGNC Symbol;Acc:HGNC:9205]						GO_RESPONSE_TO_TOXIC_SUBSTANCE
860	RUNX2	runt related transcription factor 2 [Source:HGNC Symbol;Acc:HGNC:10472]							GO_RESPONSE_TO_ENDOGENOUS_STIMULUS	GO_POSITIVE_REGULATION_OF_BIOSYNTHETIC_PROCESS	GO_ANIMAL_ORGAN_MORPHOGENESIS				GO_CELLULAR_RESPONSE_TO_ENDOGENOUS_STIMULUS		GO_POSITIVE_REGULATION_OF_MULTICELLULAR_ORGANISMAL_PROCESS	GO_POSITIVE_REGULATION_OF_RNA_BIOSYNTHETIC_PROCESS						GO_POSITIVE_REGULATION_OF_GENE_EXPRESSION							GO_ENZYME_LINKED_RECEPTOR_PROTEIN_SIGNALING_PATHWAY			GO_EMBRYO_DEVELOPMENT_ENDING_IN_BIRTH_OR_EGG_HATCHING
5046	PCSK6	proprotein convertase subtilisin/kexin type 6 [Source:HGNC Symbol;Acc:HGNC:8569]							GO_RESPONSE_TO_ENDOGENOUS_STIMULUS						GO_CELLULAR_RESPONSE_TO_ENDOGENOUS_STIMULUS																GO_ENZYME_LINKED_RECEPTOR_PROTEIN_SIGNALING_PATHWAY		GO_PROTEOLYSIS
10817	FRS3	fibroblast growth factor receptor substrate 3 [Source:HGNC Symbol;Acc:HGNC:16970]							GO_RESPONSE_TO_ENDOGENOUS_STIMULUS						GO_CELLULAR_RESPONSE_TO_ENDOGENOUS_STIMULUS																GO_ENZYME_LINKED_RECEPTOR_PROTEIN_SIGNALING_PATHWAY
6638	SNRPN	small nuclear ribonucleoprotein polypeptide N [Source:HGNC Symbol;Acc:HGNC:11164]							GO_RESPONSE_TO_ENDOGENOUS_STIMULUS																										GO_RESPONSE_TO_HORMONE
57178	ZMIZ1	zinc finger MIZ-type containing 1 [Source:HGNC Symbol;Acc:HGNC:16493]								GO_POSITIVE_REGULATION_OF_BIOSYNTHETIC_PROCESS	GO_ANIMAL_ORGAN_MORPHOGENESIS		GO_GROWTH				GO_POSITIVE_REGULATION_OF_MULTICELLULAR_ORGANISMAL_PROCESS	GO_POSITIVE_REGULATION_OF_RNA_BIOSYNTHETIC_PROCESS					GO_REPRODUCTION	GO_POSITIVE_REGULATION_OF_GENE_EXPRESSION			GO_DEVELOPMENTAL_GROWTH		GO_POSITIVE_REGULATION_OF_SIGNALING					GO_EMBRYO_DEVELOPMENT_ENDING_IN_BIRTH_OR_EGG_HATCHING								GO_TUBE_MORPHOGENESIS
4692	NDN	necdin, MAGE family member [Source:HGNC Symbol;Acc:HGNC:7675]								GO_POSITIVE_REGULATION_OF_BIOSYNTHETIC_PROCESS		GO_HOMEOSTATIC_PROCESS	GO_GROWTH					GO_POSITIVE_REGULATION_OF_RNA_BIOSYNTHETIC_PROCESS						GO_POSITIVE_REGULATION_OF_GENE_EXPRESSION			GO_DEVELOPMENTAL_GROWTH				GO_ENZYME_LINKED_RECEPTOR_PROTEIN_SIGNALING_PATHWAY														GO_NERVOUS_SYSTEM_PROCESS
26354	GNL3	G protein nucleolar 3 [Source:HGNC Symbol;Acc:HGNC:29931]								GO_POSITIVE_REGULATION_OF_BIOSYNTHETIC_PROCESS		GO_HOMEOSTATIC_PROCESS						GO_POSITIVE_REGULATION_OF_RNA_BIOSYNTHETIC_PROCESS						GO_POSITIVE_REGULATION_OF_GENE_EXPRESSION	GO_PROTEIN_MODIFICATION_BY_SMALL_PROTEIN_CONJUGATION_OR_REMOVAL																GO_POSITIVE_REGULATION_OF_CELLULAR_COMPONENT_ORGANIZATION
51621	KLF13	Kruppel like factor 13 [Source:HGNC Symbol;Acc:HGNC:13672]								GO_POSITIVE_REGULATION_OF_BIOSYNTHETIC_PROCESS		GO_HOMEOSTATIC_PROCESS						GO_POSITIVE_REGULATION_OF_RNA_BIOSYNTHETIC_PROCESS						GO_POSITIVE_REGULATION_OF_GENE_EXPRESSION
129685	TAF8	TATA-box binding protein associated factor 8 [Source:HGNC Symbol;Acc:HGNC:17300]								GO_POSITIVE_REGULATION_OF_BIOSYNTHETIC_PROCESS			GO_GROWTH					GO_POSITIVE_REGULATION_OF_RNA_BIOSYNTHETIC_PROCESS						GO_POSITIVE_REGULATION_OF_GENE_EXPRESSION			GO_DEVELOPMENTAL_GROWTH							GO_EMBRYO_DEVELOPMENT_ENDING_IN_BIRTH_OR_EGG_HATCHING
24149	ZNF318	zinc finger protein 318 [Source:HGNC Symbol;Acc:HGNC:13578]								GO_POSITIVE_REGULATION_OF_BIOSYNTHETIC_PROCESS								GO_POSITIVE_REGULATION_OF_RNA_BIOSYNTHETIC_PROCESS					GO_REPRODUCTION	GO_POSITIVE_REGULATION_OF_GENE_EXPRESSION								GO_CELL_CYCLE
7942	TFEB	transcription factor EB [Source:HGNC Symbol;Acc:HGNC:11753]								GO_POSITIVE_REGULATION_OF_BIOSYNTHETIC_PROCESS								GO_POSITIVE_REGULATION_OF_RNA_BIOSYNTHETIC_PROCESS					GO_REPRODUCTION	GO_POSITIVE_REGULATION_OF_GENE_EXPRESSION										GO_EMBRYO_DEVELOPMENT_ENDING_IN_BIRTH_OR_EGG_HATCHING
8464	SUPT3H	SPT3 homolog, SAGA and STAGA complex component [Source:HGNC Symbol;Acc:HGNC:11466]								GO_POSITIVE_REGULATION_OF_BIOSYNTHETIC_PROCESS								GO_POSITIVE_REGULATION_OF_RNA_BIOSYNTHETIC_PROCESS						GO_POSITIVE_REGULATION_OF_GENE_EXPRESSION	GO_PROTEIN_MODIFICATION_BY_SMALL_PROTEIN_CONJUGATION_OR_REMOVAL								GO_PROTEOLYSIS
1876	E2F6	E2F transcription factor 6 [Source:HGNC Symbol;Acc:HGNC:3120]								GO_POSITIVE_REGULATION_OF_BIOSYNTHETIC_PROCESS								GO_POSITIVE_REGULATION_OF_RNA_BIOSYNTHETIC_PROCESS						GO_POSITIVE_REGULATION_OF_GENE_EXPRESSION								GO_CELL_CYCLE
6787	NEK4	NIMA related kinase 4 [Source:HGNC Symbol;Acc:HGNC:11399]								GO_POSITIVE_REGULATION_OF_BIOSYNTHETIC_PROCESS								GO_POSITIVE_REGULATION_OF_RNA_BIOSYNTHETIC_PROCESS						GO_POSITIVE_REGULATION_OF_GENE_EXPRESSION								GO_CELL_CYCLE
23522	KAT6B	lysine acetyltransferase 6B [Source:HGNC Symbol;Acc:HGNC:17582]								GO_POSITIVE_REGULATION_OF_BIOSYNTHETIC_PROCESS								GO_POSITIVE_REGULATION_OF_RNA_BIOSYNTHETIC_PROCESS						GO_POSITIVE_REGULATION_OF_GENE_EXPRESSION
6775	STAT4	signal transducer and activator of transcription 4 [Source:HGNC Symbol;Acc:HGNC:11365]								GO_POSITIVE_REGULATION_OF_BIOSYNTHETIC_PROCESS								GO_POSITIVE_REGULATION_OF_RNA_BIOSYNTHETIC_PROCESS						GO_POSITIVE_REGULATION_OF_GENE_EXPRESSION
9477	MED20	mediator complex subunit 20 [Source:HGNC Symbol;Acc:HGNC:16840]								GO_POSITIVE_REGULATION_OF_BIOSYNTHETIC_PROCESS								GO_POSITIVE_REGULATION_OF_RNA_BIOSYNTHETIC_PROCESS							GO_PROTEIN_MODIFICATION_BY_SMALL_PROTEIN_CONJUGATION_OR_REMOVAL
2978	GUCA1A	guanylate cyclase activator 1A [Source:HGNC Symbol;Acc:HGNC:4678]								GO_POSITIVE_REGULATION_OF_BIOSYNTHETIC_PROCESS											GO_REGULATION_OF_RESPONSE_TO_EXTERNAL_STIMULUS								GO_POSITIVE_REGULATION_OF_SIGNALING											GO_RESPONSE_TO_INORGANIC_SUBSTANCE					GO_NERVOUS_SYSTEM_PROCESS	GO_REGULATION_OF_INTRACELLULAR_SIGNAL_TRANSDUCTION
2979	GUCA1B	guanylate cyclase activator 1B [Source:HGNC Symbol;Acc:HGNC:4679]								GO_POSITIVE_REGULATION_OF_BIOSYNTHETIC_PROCESS											GO_REGULATION_OF_RESPONSE_TO_EXTERNAL_STIMULUS										GO_ENZYME_LINKED_RECEPTOR_PROTEIN_SIGNALING_PATHWAY														GO_NERVOUS_SYSTEM_PROCESS			GO_CELL_CELL_SIGNALING
4308	TRPM1	transient receptor potential cation channel subfamily M member 1 [Source:HGNC Symbol;Acc:HGNC:7146]									GO_ANIMAL_ORGAN_MORPHOGENESIS	GO_HOMEOSTATIC_PROCESS				GO_TRANSMEMBRANE_TRANSPORT																					GO_ION_TRANSPORT							GO_EYE_PHOTORECEPTOR_CELL_DEVELOPMENT	GO_NERVOUS_SYSTEM_PROCESS
285331	CCDC66	coiled-coil domain containing 66 [Source:HGNC Symbol;Acc:HGNC:27709]									GO_ANIMAL_ORGAN_MORPHOGENESIS	GO_HOMEOSTATIC_PROCESS																																GO_EYE_PHOTORECEPTOR_CELL_DEVELOPMENT	GO_NERVOUS_SYSTEM_PROCESS
4148	MATN3	matrilin 3 [Source:HGNC Symbol;Acc:HGNC:6909]									GO_ANIMAL_ORGAN_MORPHOGENESIS		GO_GROWTH														GO_DEVELOPMENTAL_GROWTH
4188	MDFI	MyoD family inhibitor [Source:HGNC Symbol;Acc:HGNC:6967]									GO_ANIMAL_ORGAN_MORPHOGENESIS												GO_REPRODUCTION											GO_EMBRYO_DEVELOPMENT_ENDING_IN_BIRTH_OR_EGG_HATCHING														GO_CELL_CELL_SIGNALING
22856	CHSY1	chondroitin sulfate synthase 1 [Source:HGNC Symbol;Acc:HGNC:17198]									GO_ANIMAL_ORGAN_MORPHOGENESIS																		GO_POSITIVE_REGULATION_OF_SIGNALING
7134	TNNC1	troponin C1, slow skeletal and cardiac type [Source:HGNC Symbol;Acc:HGNC:11943]									GO_ANIMAL_ORGAN_MORPHOGENESIS																													GO_RESPONSE_TO_INORGANIC_SUBSTANCE
4664	NAB1	NGFI-A binding protein 1 [Source:HGNC Symbol;Acc:HGNC:7626]									GO_ANIMAL_ORGAN_MORPHOGENESIS
8314	BAP1	BRCA1 associated protein 1 [Source:HGNC Symbol;Acc:HGNC:950]										GO_HOMEOSTATIC_PROCESS	GO_GROWTH								GO_REGULATION_OF_RESPONSE_TO_EXTERNAL_STIMULUS				GO_PROTEIN_MODIFICATION_BY_SMALL_PROTEIN_CONJUGATION_OR_REMOVAL			GO_CYTOKINE_PRODUCTION				GO_CELL_CYCLE	GO_PROTEOLYSIS							GO_RESPONSE_TO_INORGANIC_SUBSTANCE	GO_POSITIVE_REGULATION_OF_CELLULAR_COMPONENT_ORGANIZATION
776	CACNA1D	calcium voltage-gated channel subunit alpha1 D [Source:HGNC Symbol;Acc:HGNC:1391]										GO_HOMEOSTATIC_PROCESS				GO_TRANSMEMBRANE_TRANSPORT				GO_REGULATION_OF_NEUROTRANSMITTER_LEVELS									GO_POSITIVE_REGULATION_OF_SIGNALING								GO_ION_TRANSPORT								GO_NERVOUS_SYSTEM_PROCESS			GO_CELL_CELL_SIGNALING
7871	SLMAP	sarcolemma associated protein [Source:HGNC Symbol;Acc:HGNC:16643]										GO_HOMEOSTATIC_PROCESS				GO_TRANSMEMBRANE_TRANSPORT																					GO_ION_TRANSPORT
79705	LRRK1	leucine rich repeat kinase 1 [Source:HGNC Symbol;Acc:HGNC:18608]										GO_HOMEOSTATIC_PROCESS																	GO_POSITIVE_REGULATION_OF_SIGNALING																	GO_REGULATION_OF_INTRACELLULAR_SIGNAL_TRANSDUCTION		GO_CELL_CELL_SIGNALING
94101	ORMDL1	ORMDL sphingolipid biosynthesis regulator 1 [Source:HGNC Symbol;Acc:HGNC:16036]										GO_HOMEOSTATIC_PROCESS																															GO_REGULATION_OF_CELLULAR_COMPONENT_BIOGENESIS						GO_REGULATION_OF_SPHINGOLIPID_BIOSYNTHETIC_PROCESS
6229	RPS24	ribosomal protein S24 [Source:HGNC Symbol;Acc:HGNC:10411]										GO_HOMEOSTATIC_PROCESS
10130	PDIA6	protein disulfide isomerase family A member 6 [Source:HGNC Symbol;Acc:HGNC:30168]										GO_HOMEOSTATIC_PROCESS
55540	IL17RB	interleukin 17 receptor B [Source:HGNC Symbol;Acc:HGNC:18015]											GO_GROWTH				GO_POSITIVE_REGULATION_OF_MULTICELLULAR_ORGANISMAL_PROCESS				GO_REGULATION_OF_RESPONSE_TO_EXTERNAL_STIMULUS							GO_CYTOKINE_PRODUCTION
321	APBA2	amyloid beta precursor protein binding family A member 2 [Source:HGNC Symbol;Acc:HGNC:579]											GO_GROWTH							GO_REGULATION_OF_NEUROTRANSMITTER_LEVELS							GO_DEVELOPMENTAL_GROWTH							GO_EMBRYO_DEVELOPMENT_ENDING_IN_BIRTH_OR_EGG_HATCHING														GO_CELL_CELL_SIGNALING
8292	COLQ	collagen like tail subunit of asymmetric acetylcholinesterase [Source:HGNC Symbol;Acc:HGNC:2226]											GO_GROWTH							GO_REGULATION_OF_NEUROTRANSMITTER_LEVELS							GO_DEVELOPMENTAL_GROWTH																GO_REGULATION_OF_CELLULAR_COMPONENT_BIOGENESIS					GO_CELL_CELL_SIGNALING
56920	SEMA3G	semaphorin 3G [Source:HGNC Symbol;Acc:HGNC:30400]											GO_GROWTH								GO_REGULATION_OF_RESPONSE_TO_EXTERNAL_STIMULUS						GO_DEVELOPMENTAL_GROWTH
389125	MUSTN1	musculoskeletal, embryonic nuclear protein 1 [Source:HGNC Symbol;Acc:HGNC:22144]											GO_GROWTH														GO_DEVELOPMENTAL_GROWTH
101929726	MYMX	myomixer, myoblast fusion factor [Source:HGNC Symbol;Acc:HGNC:52391]											GO_GROWTH														GO_DEVELOPMENTAL_GROWTH
10591	DNPH1	2'-deoxynucleoside 5'-phosphate N-hydrolase 1 [Source:HGNC Symbol;Acc:HGNC:21218]											GO_GROWTH
7086	TKT	transketolase [Source:HGNC Symbol;Acc:HGNC:11834]											GO_GROWTH
4948	OCA2	OCA2 melanosomal transmembrane protein [Source:HGNC Symbol;Acc:HGNC:8101]														GO_TRANSMEMBRANE_TRANSPORT							GO_REPRODUCTION														GO_ION_TRANSPORT
347734	SLC35B2	solute carrier family 35 member B2 [Source:HGNC Symbol;Acc:HGNC:16872]														GO_TRANSMEMBRANE_TRANSPORT													GO_POSITIVE_REGULATION_OF_SIGNALING								GO_ION_TRANSPORT									GO_REGULATION_OF_INTRACELLULAR_SIGNAL_TRANSDUCTION
375346	STIMATE	STIM activating enhancer [Source:HGNC Symbol;Acc:HGNC:30526]														GO_TRANSMEMBRANE_TRANSPORT													GO_POSITIVE_REGULATION_OF_SIGNALING								GO_ION_TRANSPORT									GO_REGULATION_OF_INTRACELLULAR_SIGNAL_TRANSDUCTION
2567	GABRG3	gamma-aminobutyric acid type A receptor gamma3 subunit [Source:HGNC Symbol;Acc:HGNC:4088]														GO_TRANSMEMBRANE_TRANSPORT																					GO_ION_TRANSPORT								GO_NERVOUS_SYSTEM_PROCESS			GO_CELL_CELL_SIGNALING
57194	ATP10A	ATPase phospholipid transporting 10A (putative) [Source:HGNC Symbol;Acc:HGNC:13542]														GO_TRANSMEMBRANE_TRANSPORT																					GO_ION_TRANSPORT
3754	KCNF1	potassium voltage-gated channel modifier subfamily F member 1 [Source:HGNC Symbol;Acc:HGNC:6246]														GO_TRANSMEMBRANE_TRANSPORT																					GO_ION_TRANSPORT
55799	CACNA2D3	calcium voltage-gated channel auxiliary subunit alpha2delta 3 [Source:HGNC Symbol;Acc:HGNC:15460]														GO_TRANSMEMBRANE_TRANSPORT																					GO_ION_TRANSPORT
55362	TMEM63B	transmembrane protein 63B [Source:HGNC Symbol;Acc:HGNC:17735]														GO_TRANSMEMBRANE_TRANSPORT																					GO_ION_TRANSPORT
10864	SLC22A7	solute carrier family 22 member 7 [Source:HGNC Symbol;Acc:HGNC:10971]														GO_TRANSMEMBRANE_TRANSPORT																					GO_ION_TRANSPORT
5190	PEX6	peroxisomal biogenesis factor 6 [Source:HGNC Symbol;Acc:HGNC:8859]														GO_TRANSMEMBRANE_TRANSPORT
89845	ABCC10	ATP binding cassette subfamily C member 10 [Source:HGNC Symbol;Acc:HGNC:52]														GO_TRANSMEMBRANE_TRANSPORT
84630	TTBK1	tau tubulin kinase 1 [Source:HGNC Symbol;Acc:HGNC:19140]															GO_POSITIVE_REGULATION_OF_MULTICELLULAR_ORGANISMAL_PROCESS				GO_REGULATION_OF_RESPONSE_TO_EXTERNAL_STIMULUS			GO_POSITIVE_REGULATION_OF_GENE_EXPRESSION								GO_CELL_CYCLE	GO_PROTEOLYSIS								GO_POSITIVE_REGULATION_OF_CELLULAR_COMPONENT_ORGANIZATION		GO_REGULATION_OF_CELLULAR_COMPONENT_BIOGENESIS		GO_NERVOUS_SYSTEM_PROCESS
23369	PUM2	pumilio RNA binding family member 2 [Source:HGNC Symbol;Acc:HGNC:14958]															GO_POSITIVE_REGULATION_OF_MULTICELLULAR_ORGANISMAL_PROCESS				GO_REGULATION_OF_RESPONSE_TO_EXTERNAL_STIMULUS							GO_CYTOKINE_PRODUCTION	GO_POSITIVE_REGULATION_OF_SIGNALING																	GO_REGULATION_OF_INTRACELLULAR_SIGNAL_TRANSDUCTION
9820	CUL7	cullin 7 [Source:HGNC Symbol;Acc:HGNC:21024]															GO_POSITIVE_REGULATION_OF_MULTICELLULAR_ORGANISMAL_PROCESS						GO_REPRODUCTION		GO_PROTEIN_MODIFICATION_BY_SMALL_PROTEIN_CONJUGATION_OR_REMOVAL							GO_CELL_CYCLE	GO_PROTEOLYSIS								GO_POSITIVE_REGULATION_OF_CELLULAR_COMPONENT_ORGANIZATION	GO_TUBE_MORPHOGENESIS
9533	POLR1C	RNA polymerase I and III subunit C [Source:HGNC Symbol;Acc:HGNC:20194]															GO_POSITIVE_REGULATION_OF_MULTICELLULAR_ORGANISMAL_PROCESS							GO_POSITIVE_REGULATION_OF_GENE_EXPRESSION				GO_CYTOKINE_PRODUCTION
51666	ASB4	ankyrin repeat and SOCS box containing 4 [Source:HGNC Symbol;Acc:HGNC:16009]															GO_POSITIVE_REGULATION_OF_MULTICELLULAR_ORGANISMAL_PROCESS								GO_PROTEIN_MODIFICATION_BY_SMALL_PROTEIN_CONJUGATION_OR_REMOVAL																	GO_TUBE_MORPHOGENESIS
11128	POLR3A	RNA polymerase III subunit A [Source:HGNC Symbol;Acc:HGNC:30074]															GO_POSITIVE_REGULATION_OF_MULTICELLULAR_ORGANISMAL_PROCESS											GO_CYTOKINE_PRODUCTION
23473	CAPN7	calpain 7 [Source:HGNC Symbol;Acc:HGNC:1484]															GO_POSITIVE_REGULATION_OF_MULTICELLULAR_ORGANISMAL_PROCESS																GO_PROTEOLYSIS
57408	LRTM1	leucine rich repeats and transmembrane domains 1 [Source:HGNC Symbol;Acc:HGNC:25023]															GO_POSITIVE_REGULATION_OF_MULTICELLULAR_ORGANISMAL_PROCESS																								GO_POSITIVE_REGULATION_OF_CELLULAR_COMPONENT_ORGANIZATION		GO_REGULATION_OF_CELLULAR_COMPONENT_BIOGENESIS
26059	ERC2	ELKS/RAB6-interacting/CAST family member 2 [Source:HGNC Symbol;Acc:HGNC:31922]																		GO_REGULATION_OF_NEUROTRANSMITTER_LEVELS																												GO_CELL_CELL_SIGNALING
55349	CHDH	choline dehydrogenase [Source:HGNC Symbol;Acc:HGNC:24288]																		GO_REGULATION_OF_NEUROTRANSMITTER_LEVELS
5225	PGC	progastricsin [Source:HGNC Symbol;Acc:HGNC:8890]																			GO_REGULATION_OF_RESPONSE_TO_EXTERNAL_STIMULUS												GO_PROTEOLYSIS
51207	DUSP13	dual specificity phosphatase 13 [Source:HGNC Symbol;Acc:HGNC:19681]																					GO_REPRODUCTION									GO_CELL_CYCLE						GO_DEPHOSPHORYLATION
116138	KLHDC3	kelch domain containing 3 [Source:HGNC Symbol;Acc:HGNC:20704]																					GO_REPRODUCTION									GO_CELL_CYCLE
705	BYSL	bystin like [Source:HGNC Symbol;Acc:HGNC:1157]																					GO_REPRODUCTION											GO_EMBRYO_DEVELOPMENT_ENDING_IN_BIRTH_OR_EGG_HATCHING
6627	SNRPA1	small nuclear ribonucleoprotein polypeptide A' [Source:HGNC Symbol;Acc:HGNC:11152]																					GO_REPRODUCTION
51460	SFMBT1	Scm like with four mbt domains 1 [Source:HGNC Symbol;Acc:HGNC:20255]																					GO_REPRODUCTION
4201	MEA1	male-enhanced antigen 1 [Source:HGNC Symbol;Acc:HGNC:6986]																					GO_REPRODUCTION
25981	DNAH1	dynein axonemal heavy chain 1 [Source:HGNC Symbol;Acc:HGNC:2940]																					GO_REPRODUCTION
202500	TCTE1	t-complex-associated-testis-expressed 1 [Source:HGNC Symbol;Acc:HGNC:11693]																					GO_REPRODUCTION
23113	CUL9	cullin 9 [Source:HGNC Symbol;Acc:HGNC:15982]																							GO_PROTEIN_MODIFICATION_BY_SMALL_PROTEIN_CONJUGATION_OR_REMOVAL							GO_CELL_CYCLE	GO_PROTEOLYSIS
93973	ACTR8	actin related protein 8 [Source:HGNC Symbol;Acc:HGNC:14672]																							GO_PROTEIN_MODIFICATION_BY_SMALL_PROTEIN_CONJUGATION_OR_REMOVAL							GO_CELL_CYCLE	GO_PROTEOLYSIS
161725	OTUD7A	OTU deubiquitinase 7A [Source:HGNC Symbol;Acc:HGNC:20718]																							GO_PROTEIN_MODIFICATION_BY_SMALL_PROTEIN_CONJUGATION_OR_REMOVAL								GO_PROTEOLYSIS													GO_REGULATION_OF_INTRACELLULAR_SIGNAL_TRANSDUCTION
25862	USP49	ubiquitin specific peptidase 49 [Source:HGNC Symbol;Acc:HGNC:20078]																							GO_PROTEIN_MODIFICATION_BY_SMALL_PROTEIN_CONJUGATION_OR_REMOVAL								GO_PROTEOLYSIS
54551	MAGEL2	MAGE family member L2 [Source:HGNC Symbol;Acc:HGNC:6814]																							GO_PROTEIN_MODIFICATION_BY_SMALL_PROTEIN_CONJUGATION_OR_REMOVAL																GO_POSITIVE_REGULATION_OF_CELLULAR_COMPONENT_ORGANIZATION		GO_REGULATION_OF_CELLULAR_COMPONENT_BIOGENESIS
140460	ASB7	ankyrin repeat and SOCS box containing 7 [Source:HGNC Symbol;Acc:HGNC:17182]																							GO_PROTEIN_MODIFICATION_BY_SMALL_PROTEIN_CONJUGATION_OR_REMOVAL
142686	ASB14	ankyrin repeat and SOCS box containing 14 [Source:HGNC Symbol;Acc:HGNC:19766]																							GO_PROTEIN_MODIFICATION_BY_SMALL_PROTEIN_CONJUGATION_OR_REMOVAL
7681	MKRN3	makorin ring finger protein 3 [Source:HGNC Symbol;Acc:HGNC:7114]																							GO_PROTEIN_MODIFICATION_BY_SMALL_PROTEIN_CONJUGATION_OR_REMOVAL
28951	TRIB2	tribbles pseudokinase 2 [Source:HGNC Symbol;Acc:HGNC:30809]																										GO_CYTOKINE_PRODUCTION					GO_PROTEOLYSIS													GO_REGULATION_OF_INTRACELLULAR_SIGNAL_TRANSDUCTION
10023	FRAT1	FRAT regulator of WNT signaling pathway 1 [Source:HGNC Symbol;Acc:HGNC:3944]																											GO_POSITIVE_REGULATION_OF_SIGNALING																			GO_CELL_CELL_SIGNALING
311	ANXA11	annexin A11 [Source:HGNC Symbol;Acc:HGNC:535]																														GO_CELL_CYCLE								GO_RESPONSE_TO_INORGANIC_SUBSTANCE
55193	PBRM1	polybromo 1 [Source:HGNC Symbol;Acc:HGNC:30064]																														GO_CELL_CYCLE
84858	ZNF503	zinc finger protein 503 [Source:HGNC Symbol;Acc:HGNC:23589]																														GO_CELL_CYCLE
9587	MAD2L1BP	MAD2L1 binding protein [Source:HGNC Symbol;Acc:HGNC:21059]																														GO_CELL_CYCLE
253012	HEPACAM2	HEPACAM family member 2 [Source:HGNC Symbol;Acc:HGNC:27364]																														GO_CELL_CYCLE
3700	ITIH4	inter-alpha-trypsin inhibitor heavy chain 4 [Source:HGNC Symbol;Acc:HGNC:6169]																															GO_PROTEOLYSIS			GO_HYALURONAN_METABOLIC_PROCESS
3699	ITIH3	inter-alpha-trypsin inhibitor heavy chain 3 [Source:HGNC Symbol;Acc:HGNC:6168]																															GO_PROTEOLYSIS			GO_HYALURONAN_METABOLIC_PROCESS
3697	ITIH1	inter-alpha-trypsin inhibitor heavy chain 1 [Source:HGNC Symbol;Acc:HGNC:6166]																															GO_PROTEOLYSIS			GO_HYALURONAN_METABOLIC_PROCESS
28972	SPCS1	signal peptidase complex subunit 1 [Source:HGNC Symbol;Acc:HGNC:23401]																															GO_PROTEOLYSIS
7980	TFPI2	tissue factor pathway inhibitor 2 [Source:HGNC Symbol;Acc:HGNC:11761]																															GO_PROTEOLYSIS
11131	CAPN11	calpain 11 [Source:HGNC Symbol;Acc:HGNC:1478]																															GO_PROTEOLYSIS
285855	RPL7L1	ribosomal protein L7 like 1 [Source:HGNC Symbol;Acc:HGNC:21370]																																GO_EMBRYO_DEVELOPMENT_ENDING_IN_BIRTH_OR_EGG_HATCHING
2744	GLS	glutaminase [Source:HGNC Symbol;Acc:HGNC:4331]																																			GO_ION_TRANSPORT								GO_NERVOUS_SYSTEM_PROCESS			GO_CELL_CELL_SIGNALING
4794	NFKBIE	NFKB inhibitor epsilon [Source:HGNC Symbol;Acc:HGNC:7799]																																			GO_ION_TRANSPORT
5528	PPP2R5D	protein phosphatase 2 regulatory subunit B'delta [Source:HGNC Symbol;Acc:HGNC:9312]																																				GO_DEPHOSPHORYLATION
10199	MPHOSPH10	M-phase phosphoprotein 10 [Source:HGNC Symbol;Acc:HGNC:7213]																																				GO_DEPHOSPHORYLATION
3628	INPP1	inositol polyphosphate-1-phosphatase [Source:HGNC Symbol;Acc:HGNC:6071]																																				GO_DEPHOSPHORYLATION
338599	DUPD1	dual specificity phosphatase and pro isomerase domain containing 1 [Source:HGNC Symbol;Acc:HGNC:23481]																																				GO_DEPHOSPHORYLATION
64943	NT5DC2	5'-nucleotidase domain containing 2 [Source:HGNC Symbol;Acc:HGNC:25717]																																				GO_DEPHOSPHORYLATION
23272	TASOR	transcription activation suppressor [Source:HGNC Symbol;Acc:HGNC:30314]																																							GO_POSITIVE_REGULATION_OF_CELLULAR_COMPONENT_ORGANIZATION
23166	STAB1	stabilin 1 [Source:HGNC Symbol;Acc:HGNC:18628]																																								GO_TUBE_MORPHOGENESIS						GO_CELL_CELL_SIGNALING
7082	TJP1	tight junction protein 1 [Source:HGNC Symbol;Acc:HGNC:11827]																																									GO_REGULATION_OF_CELLULAR_COMPONENT_BIOGENESIS					GO_CELL_CELL_SIGNALING
142891	SAMD8	sterile alpha motif domain containing 8 [Source:HGNC Symbol;Acc:HGNC:26320]																																									GO_REGULATION_OF_CELLULAR_COMPONENT_BIOGENESIS						GO_REGULATION_OF_SPHINGOLIPID_BIOSYNTHETIC_PROCESS
5961	PRPH2	peripherin 2 [Source:HGNC Symbol;Acc:HGNC:9942]																																											GO_NERVOUS_SYSTEM_PROCESS
23620	NTSR2	neurotensin receptor 2 [Source:HGNC Symbol;Acc:HGNC:8040]																																											GO_NERVOUS_SYSTEM_PROCESS
55180	LINS1	lines homolog 1 [Source:HGNC Symbol;Acc:HGNC:30922]																																											GO_NERVOUS_SYSTEM_PROCESS
57505	AARS2	alanyl-tRNA synthetase 2, mitochondrial [Source:HGNC Symbol;Acc:HGNC:21022]
123283	TARSL2	threonyl-tRNA synthetase like 2 [Source:HGNC Symbol;Acc:HGNC:24728]
54676	GTPBP2	GTP binding protein 2 [Source:HGNC Symbol;Acc:HGNC:4670]
51069	MRPL2	mitochondrial ribosomal protein L2 [Source:HGNC Symbol;Acc:HGNC:14056]
55168	MRPS18A	mitochondrial ribosomal protein S18A [Source:HGNC Symbol;Acc:HGNC:14515]
55173	MRPS10	mitochondrial ribosomal protein S10 [Source:HGNC Symbol;Acc:HGNC:14502]
64928	MRPL14	mitochondrial ribosomal protein L14 [Source:HGNC Symbol;Acc:HGNC:14279]
317649	EIF4E3	eukaryotic translation initiation factor 4E family member 3 [Source:HGNC Symbol;Acc:HGNC:31837]
84693	MCEE	methylmalonyl-CoA epimerase [Source:HGNC Symbol;Acc:HGNC:16732]
5429	POLH	DNA polymerase eta [Source:HGNC Symbol;Acc:HGNC:9181]
54756	IL17RD	interleukin 17 receptor D [Source:HGNC Symbol;Acc:HGNC:17616]
57510	XPO5	exportin 5 [Source:HGNC Symbol;Acc:HGNC:17675]
10695	CNPY3	canopy FGF signaling regulator 3 [Source:HGNC Symbol;Acc:HGNC:11968]
26275	HIBCH	3-hydroxyisobutyryl-CoA hydrolase [Source:HGNC Symbol;Acc:HGNC:4908]
55802	DCP1A	decapping mRNA 1A [Source:HGNC Symbol;Acc:HGNC:18714]
5378	PMS1	PMS1 homolog 1, mismatch repair system component [Source:HGNC Symbol;Acc:HGNC:9121]
26061	HACL1	2-hydroxyacyl-CoA lyase 1 [Source:HGNC Symbol;Acc:HGNC:17856]
88745	RRP36	ribosomal RNA processing 36 [Source:HGNC Symbol;Acc:HGNC:21374]
79954	NOL10	nucleolar protein 10 [Source:HGNC Symbol;Acc:HGNC:25862]
131965	METTL6	methyltransferase like 6 [Source:HGNC Symbol;Acc:HGNC:28343]
9467	SH3BP5	SH3 domain binding protein 5 [Source:HGNC Symbol;Acc:HGNC:10827]
221421	RSPH9	radial spoke head 9 homolog [Source:HGNC Symbol;Acc:HGNC:21057]
65989	DLK2	delta like non-canonical Notch ligand 2 [Source:HGNC Symbol;Acc:HGNC:21113]
27232	GNMT	glycine N-methyltransferase [Source:HGNC Symbol;Acc:HGNC:4415]
686	BTD	biotinidase [Source:HGNC Symbol;Acc:HGNC:1122]
201627	DENND6A	DENN domain containing 6A [Source:HGNC Symbol;Acc:HGNC:26635]
4430	MYO1B	myosin IB [Source:HGNC Symbol;Acc:HGNC:7596]
91869	RFT1	RFT1 homolog [Source:HGNC Symbol;Acc:HGNC:30220]
23243	ANKRD28	ankyrin repeat domain 28 [Source:HGNC Symbol;Acc:HGNC:29024]
6903	TBCC	tubulin folding cofactor C [Source:HGNC Symbol;Acc:HGNC:11580]
2791	GNG11	G protein subunit gamma 11 [Source:HGNC Symbol;Acc:HGNC:4403]
8820	HESX1	HESX homeobox 1 [Source:HGNC Symbol;Acc:HGNC:4877]
8910	SGCE	sarcoglycan epsilon [Source:HGNC Symbol;Acc:HGNC:10808]
1780	DYNC1I1	dynein cytoplasmic 1 intermediate chain 1 [Source:HGNC Symbol;Acc:HGNC:2963]
55610	VPS50	VPS50 subunit of EARP/GARPII complex [Source:HGNC Symbol;Acc:HGNC:25956]
83938	LRMDA	leucine rich melanocyte differentiation associated [Source:HGNC Symbol;Acc:HGNC:23405]
60526	LDAH	lipid droplet associated hydrolase [Source:HGNC Symbol;Acc:HGNC:26145]
201625	DNAH12	dynein axonemal heavy chain 12 [Source:HGNC Symbol;Acc:HGNC:2943]
22909	FAN1	FANCD2 and FANCI associated nuclease 1 [Source:HGNC Symbol;Acc:HGNC:29170]
85403	EAF1	ELL associated factor 1 [Source:HGNC Symbol;Acc:HGNC:20907]
219285	SAMD9L	sterile alpha motif domain containing 9 like [Source:HGNC Symbol;Acc:HGNC:1349]
64921	CASD1	CAS1 domain containing 1 [Source:HGNC Symbol;Acc:HGNC:16014]
93643	TJAP1	tight junction associated protein 1 [Source:HGNC Symbol;Acc:HGNC:17949]
100188893	TOMM6	translocase of outer mitochondrial membrane 6 [Source:HGNC Symbol;Acc:HGNC:34528]
118881	COMTD1	catechol-O-methyltransferase domain containing 1 [Source:HGNC Symbol;Acc:HGNC:26309]
100131211	NEMP2	nuclear envelope integral membrane protein 2 [Source:HGNC Symbol;Acc:HGNC:33700]
105371346	CPHXL	cytoplasmic polyadenylated homeobox like [Source:HGNC Symbol;Acc:HGNC:51815]
116113	FOXP4	forkhead box P4 [Source:HGNC Symbol;Acc:HGNC:20842]
130502	TTC32	tetratricopeptide repeat domain 32 [Source:HGNC Symbol;Acc:HGNC:32954]
130814	PQLC3	PQ loop repeat containing 3 [Source:HGNC Symbol;Acc:HGNC:28503]
219348	PLAC9	placenta associated 9 [Source:HGNC Symbol;Acc:HGNC:19255]
219654	ZCCHC24	zinc finger CCHC-type containing 24 [Source:HGNC Symbol;Acc:HGNC:26911]
221409	SPATS1	spermatogenesis associated serine rich 1 [Source:HGNC Symbol;Acc:HGNC:22957]
221424	LRRC73	leucine rich repeat containing 73 [Source:HGNC Symbol;Acc:HGNC:21375]
23359	FAM189A1	family with sequence similarity 189 member A1 [Source:HGNC Symbol;Acc:HGNC:29075]
23506	BICRAL	BRD4 interacting chromatin remodeling complex associated protein like [Source:HGNC Symbol;Acc:HGNC:21111]
25844	YIPF3	Yip1 domain family member 3 [Source:HGNC Symbol;Acc:HGNC:21023]
340441	POTEA	POTE ankyrin domain family member A [Source:HGNC Symbol;Acc:HGNC:33893]
401262	CRIP3	cysteine rich protein 3 [Source:HGNC Symbol;Acc:HGNC:17751]
440957	SMIM4	small integral membrane protein 4 [Source:HGNC Symbol;Acc:HGNC:37257]
441151	TMEM151B	transmembrane protein 151B [Source:HGNC Symbol;Acc:HGNC:21315]
51533	PHF7	PHD finger protein 7 [Source:HGNC Symbol;Acc:HGNC:18458]
54842	MFSD6	major facilitator superfamily domain containing 6 [Source:HGNC Symbol;Acc:HGNC:24711]
54893	MTMR10	myotubularin related protein 10 [Source:HGNC Symbol;Acc:HGNC:25999]
55830	GLT8D1	glycosyltransferase 8 domain containing 1 [Source:HGNC Symbol;Acc:HGNC:24870]
647024	C6orf132	chromosome 6 open reading frame 132 [Source:HGNC Symbol;Acc:HGNC:21288]
80195	TMEM254	transmembrane protein 254 [Source:HGNC Symbol;Acc:HGNC:25804]
80213	TM2D3	TM2 domain containing 3 [Source:HGNC Symbol;Acc:HGNC:24128]
8926	SNURF	SNRPN upstream reading frame [Source:HGNC Symbol;Acc:HGNC:11171]
89953	KLC4	kinesin light chain 4 [Source:HGNC Symbol;Acc:HGNC:21624]
9687	GREB1	growth regulating estrogen receptor binding 1 [Source:HGNC Symbol;Acc:HGNC:24885]
9741	LAPTM4A	lysosomal protein transmembrane 4 alpha [Source:HGNC Symbol;Acc:HGNC:6924]
[truncated: 53 more columns]
