# Supplementary material for: Facial shape and allometry quantitative trait locus intervals in the Diversity Outbred mouse are enriched for known skeletal and facial development genes
Source: PLoS One. 2020 Jun 5;15(6):e0233377. doi: 10.1371/journal.pone.0233377 (PMC7274373; doi:10.1371/journal.pone.0233377)
Supplement: S3 File — For the PC1 QTL interval gene set, GO terms with FDR q-value < 0.05 (Molecular Signatures Database output file). (XLSX) [file pone.0233377.s007.xlsx]

## Sheet: PC1 GO enrichment (Supp Tab 5)
Overlap Results
Collection(s):	BP
# overlaps shown:	8
# genesets in collections:	4436
# genes in comparison (n):	51
# genes in universe (N):	45956
Gene Set Name	# Genes in Gene Set (K)	Description	# Genes in Overlap (k)	k/K	p-value	FDR q-value
GO_SYSTEM_PROCESS	1785	A multicellular organismal process carried out by any of the organs or tissues in an organ system. An organ system is a regularly interacting or interdependent group of organs or tissues that work together to carry out a biological objective.	12	0.0067	4.42e-07	0.00196
GO_NEUROLOGICAL_SYSTEM_PROCESS	1242	A organ system process carried out by any of the organs or tissues of neurological system.	10	0.0081	9.36e-07	0.00208
GO_CELL_DEVELOPMENT	1426	The process whose specific outcome is the progression of the cell over time, from its formation to the mature structure. Cell development does not include the steps involved in committing a cell to a specific fate.	10	0.007	3.22e-06	0.00476
GO_ANION_TRANSPORT	507	The directed movement of anions, atoms or small molecules with a net negative charge, into, out of or within a cell, or between cells, by means of some agent such as a transporter or pore.	6	0.0118	2.07e-05	0.023
GO_BONE_DEVELOPMENT	156	The process whose specific outcome is the progression of bone over time, from its formation to the mature structure. Bone is the hard skeletal connective tissue consisting of both mineral and cellular components.	4	0.0256	2.82e-05	0.025
GO_PROTEIN_MODIFICATION_BY_SMALL_PROTEIN_CONJUGATION_OR_REMOVAL	873	A protein modification process in which one or more groups of a small protein, such as ubiquitin or a ubiquitin-like protein, are covalently attached to or removed from a target protein.	7	0.008	4.88e-05	0.0361
GO_PROTEIN_UBIQUITINATION	629	The process in which one or more ubiquitin groups are added to a protein.	6	0.0095	6.85e-05	0.0391
GO_ION_TRANSPORT	1262	The directed movement of charged atoms or small charged molecules into, out of or within a cell, or between cells, by means of some agent such as a transporter or pore.	8	0.0063	7.06e-05	0.0391
Gene/Gene Set Overlap Matrix
Entrez Gene Id	Gene Symbol	Gene Description	GO_SYSTEM_PROCESS	GO_NEUROLOGICAL_SYSTEM_PROCESS	GO_CELL_DEVELOPMENT	GO_ANION_TRANSPORT	GO_BONE_DEVELOPMENT	GO_PROTEIN_MODIFICATION_BY_SMALL_PROTEIN_CONJUGATION_OR_REMOVAL	GO_PROTEIN_UBIQUITINATION	GO_ION_TRANSPORT
2558	GABRA5	gamma-aminobutyric acid (GABA) A receptor, alpha 5	GO_SYSTEM_PROCESS	GO_NEUROLOGICAL_SYSTEM_PROCESS	GO_CELL_DEVELOPMENT	GO_ANION_TRANSPORT				GO_ION_TRANSPORT
2562	GABRB3	gamma-aminobutyric acid (GABA) A receptor, beta 3	GO_SYSTEM_PROCESS	GO_NEUROLOGICAL_SYSTEM_PROCESS	GO_CELL_DEVELOPMENT	GO_ANION_TRANSPORT				GO_ION_TRANSPORT
4308	TRPM1	transient receptor potential cation channel, subfamily M, member 1	GO_SYSTEM_PROCESS	GO_NEUROLOGICAL_SYSTEM_PROCESS	GO_CELL_DEVELOPMENT					GO_ION_TRANSPORT
7082	TJP1	tight junction protein 1 (zona occludens 1)	GO_SYSTEM_PROCESS	GO_NEUROLOGICAL_SYSTEM_PROCESS	GO_CELL_DEVELOPMENT
4692	NDN	necdin homolog (mouse)	GO_SYSTEM_PROCESS	GO_NEUROLOGICAL_SYSTEM_PROCESS	GO_CELL_DEVELOPMENT
2744	GLS	glutaminase	GO_SYSTEM_PROCESS	GO_NEUROLOGICAL_SYSTEM_PROCESS		GO_ANION_TRANSPORT				GO_ION_TRANSPORT
1139	CHRNA7	cholinergic receptor, nicotinic, alpha 7	GO_SYSTEM_PROCESS	GO_NEUROLOGICAL_SYSTEM_PROCESS						GO_ION_TRANSPORT
220	ALDH1A3	aldehyde dehydrogenase 1 family, member A3	GO_SYSTEM_PROCESS	GO_NEUROLOGICAL_SYSTEM_PROCESS
60675	PROK2	prokineticin 2	GO_SYSTEM_PROCESS	GO_NEUROLOGICAL_SYSTEM_PROCESS
55180	LINS	lines homolog (Drosophila)	GO_SYSTEM_PROCESS	GO_NEUROLOGICAL_SYSTEM_PROCESS
2660	MSTN	myostatin	GO_SYSTEM_PROCESS		GO_CELL_DEVELOPMENT
6772	STAT1	signal transducer and activator of transcription 1, 91kDa	GO_SYSTEM_PROCESS
4948	OCA2	oculocutaneous albinism II			GO_CELL_DEVELOPMENT	GO_ANION_TRANSPORT				GO_ION_TRANSPORT
79705	LRRK1	leucine-rich repeat kinase 1			GO_CELL_DEVELOPMENT		GO_BONE_DEVELOPMENT
27086	FOXP1	forkhead box P1			GO_CELL_DEVELOPMENT		GO_BONE_DEVELOPMENT
22856	CHSY1	chondroitin sulfate synthase 1			GO_CELL_DEVELOPMENT		GO_BONE_DEVELOPMENT
2567	GABRG3	gamma-aminobutyric acid (GABA) A receptor, gamma 3				GO_ANION_TRANSPORT				GO_ION_TRANSPORT
57194	ATP10A	ATPase, class V, type 10A				GO_ANION_TRANSPORT				GO_ION_TRANSPORT
4664	NAB1	NGFI-A binding protein 1 (EGR1 binding protein 1)					GO_BONE_DEVELOPMENT
7337	UBE3A	ubiquitin protein ligase E3A						GO_PROTEIN_MODIFICATION_BY_SMALL_PROTEIN_CONJUGATION_OR_REMOVAL	GO_PROTEIN_UBIQUITINATION
54551	MAGEL2	MAGE-like 2						GO_PROTEIN_MODIFICATION_BY_SMALL_PROTEIN_CONJUGATION_OR_REMOVAL	GO_PROTEIN_UBIQUITINATION
389898	UBE2NL	ubiquitin-conjugating enzyme E2N-like						GO_PROTEIN_MODIFICATION_BY_SMALL_PROTEIN_CONJUGATION_OR_REMOVAL	GO_PROTEIN_UBIQUITINATION
23429	RYBP	RING1 and YY1 binding protein						GO_PROTEIN_MODIFICATION_BY_SMALL_PROTEIN_CONJUGATION_OR_REMOVAL	GO_PROTEIN_UBIQUITINATION
140460	ASB7	ankyrin repeat and SOCS box containing 7						GO_PROTEIN_MODIFICATION_BY_SMALL_PROTEIN_CONJUGATION_OR_REMOVAL	GO_PROTEIN_UBIQUITINATION
7681	MKRN3	makorin ring finger protein 3						GO_PROTEIN_MODIFICATION_BY_SMALL_PROTEIN_CONJUGATION_OR_REMOVAL	GO_PROTEIN_UBIQUITINATION
161725	OTUD7A	OTU domain containing 7A						GO_PROTEIN_MODIFICATION_BY_SMALL_PROTEIN_CONJUGATION_OR_REMOVAL
321	APBA2	amyloid beta (A4) precursor protein-binding, family A, member 2
26275	HIBCH	3-hydroxyisobutyryl-CoA hydrolase
84693	MCEE	methylmalonyl CoA epimerase
3628	INPP1	inositol polyphosphate-1-phosphatase
123283	TARSL2	threonyl-tRNA synthetase-like 2
5046	PCSK6	proprotein convertase subtilisin/kexin type 6
94101	ORMDL1	ORM1-like 1 (S. cerevisiae)
317649	EIF4E3	eukaryotic translation initiation factor 4E family member 3
51621	KLF13	Kruppel-like factor 13
6775	STAT4	signal transducer and activator of transcription 4
2850	GPR27	G protein-coupled receptor 27
6638	SNRPN	small nuclear ribonucleoprotein polypeptide N
10199	MPHOSPH10	M-phase phosphoprotein 10 (U3 small nucleolar ribonucleoprotein)
6627	SNRPA1	small nuclear ribonucleoprotein polypeptide A'
4430	MYO1B	myosin IB
22909	FAN1	FANCD2/FANCI-associated nuclease 1
5378	PMS1	PMS1 postmeiotic segregation increased 1 (S. cerevisiae)
23359	FAM189A1	family with sequence similarity 189, member A1
347686	SNORD64	small nucleolar RNA, C/D box 64
3653	IPW	imprinted in Prader-Willi syndrome (non-protein coding)
54842	MFSD6	major facilitator superfamily domain containing 6
54893	MTMR10	myotubularin related protein 10
80213	TM2D3	TM2 domain containing 3
8926	SNURF	SNRPN upstream reading frame
91380	SNORD107	small nucleolar RNA, C/D box 107
